# Supplementary material for: Human miRNA miR-675 inhibits DUX4 expression and may be exploited as a potential treatment for Facioscapulohumeral muscular dystrophy
Source: Nat Commun. 2021 Dec 8;12:7128. doi: 10.1038/s41467-021-27430-1 (PMC8654987; doi:10.1038/s41467-021-27430-1)
Supplement: Supplementary file 4 — Supplemental Data 1 [file 41467_2021_27430_MOESM4_ESM.xlsx]

## Sheet: miR-675MB sequences
miRNA	miRNA guide strands (5' to 3')	Name of Molecular Beacon	Molecular beacon for miRNA-5p w/5' & 3' tags	Position of target site	Name of target site	Target site (5' to 3')	Target site mimicking RNA (5' to 3')	5'tag: 6FAM dye
miR-675-5p	TGGTGCGGAGAGGGCCCACAGTG	MB675-5pwt	AGGGTCTGGTGCGGAGAGGGCCCACAGTGGACCCT	2	BS2	TGGCCCTCCCGACACCC	N/A	3’tag: Zen black hole qTencher (ZenBHQ)
		MB675-5pwt	AGGGTCTGGTGCGGAGAGGGCCCACAGTGGACCCT	24	BS24	CCCGACACCCTCGGACAGCACC	N/A
		MB675-5p_BS527	AGGGTCTGGTGCGAAGAGGACCCACAGTGGACCCT	527	BS527	CGTGGGTCGCCTTCGCCCAC	N/A
		MB675-5p_BS543	AGGGTCTGGTGCGGAGAAGGCCCACAGTGGACCCT	543	BS543M	GTCGCCTTCGCCCACACCG	GTCGCCTTCGCCCACACCA
		MB675-5pwt	AGGGTCTGGTGCGGAGAGGGCCCACAGTGGACCCT	649	BS649	GCGCTGCAGCCCAGCCAGGCCGCGCCGG	GCACTGCAGCCCAGCCAGGCCGCACCAG
		MB675-5pwt	AGGGTCTGGTGCGGAGAGGGCCCACAGTGGACCCT	668	BS668M	TGCAGCCCAGCCAGGCCGCGCCG	TGCAGCCCAGCCAGGCCGCACCG
		MB675-5pwt	AGGGTCTGGTGCGGAGAGGGCCCACAGTGGACCCT	742	BS742	GACGGGGCGCTCTCCCACCC
		MB675-5pwt	AGGGTCTGGTGCGGAGAGGGCCCACAGTGGACCCT	780	BS780M	TCCTCGCTGGCCTCCGCACC	TCCTCACTGGCCTCCGCACC
		MB675-5pwt	AGGGTCTGGTGCGGAGAGGGCCCACAGTGGACCCT	978	BS978	AGCCGGGGCAGCTCCACCTCCCCAGCCCGCGCCC	AACCGGGGCAGCTCCACCTCCCCAGCCCGCACCC
		MB675-5pwt	AGGGTCTGGTGCGGAGAGGGCCCACAGTGGACCCT	1004	BS1004M	CTCCACCTCCCCAGCCCGCGCC	CTCCACCTCCCCAGCCCGCACC
		MB675-5pwt	AGGGTCTGGTGCGGAGAGGGCCCACAGTGGACCCT	1277	BS1277	ACGCGGGGTCTAGGCCCGGTGAGAGACTCCACACCGC	ACACGGGGTCTAGGCCCGGTGAGAGACTCCACACCAC
		MB675-5pwt	AGGGTCTGGTGCGGAGAGGGCCCACAGTGGACCCT	1340	BS1340M	CCGGTGAGAGACTCCACACCG	CCGGTGAGAGACTCCACACCA
		MB675-5p_BS1471	AGGGTCTGGTACAGAGAGGGCCCACAGTGGACCCT	1471	BS1471M	TCGCTGGCCTCTCTGTGCCC	TCACTGGCCTCTCTGTACCC
		MB675-5p_BS1510	AGGGTCTGGTGCGGAGAGAGCCCACAGTGGACCCT	1510	BS1510M	TGGCTGAATGTCTCCCCCCACC	TGACTGAATGTCTCCCCCCACC

## Sheet: Target sites
	Binding summary of miR-675-5p to DUX4 predicted binding sites
	https://genie.weizmann.ac.il/pubs/mir07/mir07_prediction.html
	Kertesz, M., N. Iovino, U. Unnerstall, U. Gaul and E. Segal (2007). "The role of site accessibility in microRNA target recognition." Nat Genet 39(10): 1278-1284.
	The binding sites were identified using the RNAhybrid software (https://bibiserv2.cebitec.uni-bielefeld.de/rnahybrid)
	The base pairing between the miRNA and its off-target site was predicted using the same software with the inclusion of some modifications.
	To mimic RNA:RNA base pairing in the miRNA:off-target site base pairing, A:T base pairing was introduced replacing the "G" nucleotide with an "A" nucleotide whenever the "G" is facing a "T".
	Rehmsmeier, M., P. Steffen, M. Hochsmann and R. Giegerich (2004). "Fast and effective prediction of microRNA/target duplexes." RNA 10(10): 1507-1517.
#	Target gene	miRNA sequence	Position of target site	Prediction score	Name of target sites	DUX4 Binding sites	Base pairing free energy (kcal/mol)	Base-pairing with wild-type sequences	Binding state	Base-pairing with target site mimicking RNA:RNA base-pairing	Binding state
1	DUX4-ORF	miR-675-5p	2		BS2	TGGCCCTCCCGACACCC	-31.8	target 5' U A C 3'			Binding occurred with Kd = N.D.
								GGCCCUC CCG CACC
								CCGGGAG GGC GUGG
								miRNA 3' GUGACAC A U 5'
2	DUX4-ORF	miR-675-5p	24		BS24	CCCGACACCCTCGGACAGCACC	-22.3	target 5' A GGACA 3'	Binding occurred with Kd = N.D.
								CCCUC GCACC
								GGGAG CGUGG
								miRNA 3' GUGACACCC AGG U 5'
3	DUX4-ORF	miR-675-5p	527		BS527	CGTGGGTCGCCTTCGCCCAC	-32	target 5' C U G U C 3'		target 5' C G C 3'	Binding occurred with Kd = 36±14 μM
								GUGGG C C CU CGC CCA		GUGGGUC C CUUCGC CCA
								CACCC G G GA GCG GGU		CACCCAG G GAAGCG GGU
								miRNA 3' GUGA G A G U 5'		miRNA 3' GUGA A U 5'
4	DUX4-ORF	miR-675-5p	543		BS543	GTCGCCTTCGCCCACACCG	-23.5	target 5' C U GC A G 3'	Binding occurred with Kd = N.D.	target 5' C GC A 3'	Binding occurred with Kd = N.D.
								GCC UC CC CACC		GCCUUC CC CACCA
								CGG AG GG GUGG		CGGAAG GG GUGGU
								miRNA 3' GUGACACC G A C U 5'		miRNA 3' GUGACACC A C 5'
5	DUX4-ORF	miR-675-5p	649		BS649	GCGCTGCAGCCCAGCCAGGCCGCGCCGG	-32.1	target 5' G G CA AGCCAGG G GG 3'		target 5' G CA AGCCAGG G 3'	Binding occurred with Kd = 16±4 μM
								C CUG GCCC CCGC CC		CACUG GCCC CCGCACCA
								G GAC CGGG GGCG GG		GUGAC CGGG GGCGUGGU
								miRNA 3' U ACC AGA U U 5'		miRNA 3' ACC AGA 5'
6	DUX4-ORF	miR-675-5p	668		BS668	TGCAGCCCAGCCAGGCCGCGCCG	-26.4	target 5' A AGCCAGG G G 3'	Binding occurred with Kd = 63±27 μM	target 5' A AGCCAGG 3'	Binding occurred with Kd = 63±28 μM
								GCCC CCGC CC		GCCC CCGCACCA
								CGGG GGCG GG		CGGG GGCGUGGU
								miRNA 3' GUGACACC AGA U U 5'		miRNA 3' GUGACACC AGA 5'
7	DUX4-ORF	miR-675-5p	742		BS742	GACGGGGCGCTCTCCCACCC	-34.8	target 5' G G G C 3'	Binding occurred with Kd = 11±2 μM
			Similar to 754					AC GGGC CUCUCC CACC
								UG CCCG GAGAGG GUGG
								miRNA 3' G ACA G C U 5'
8	DUX4-ORF	miR-675-5p	780		BS780	TCCTCGCTGGCCTCCGCACC	-28.8	target 5' U G 3'	Binding occurred with Kd = 7±1 μM	target 5' U 3'	Binding occurred with Kd = 6±1 μM
								C CU GGCC UCCGCACC		CACU GGCC UCCGCACC
								G GA CCGG AGGCGUGG		GUGA CCGG AGGCGUGG
								miRNA 3' U CAC GAG U 5'		miRNA 3' CAC GAG U 5'
9	DUX4-ORF	miR-675-5p	978		BS978	AGCCGGGGCAGCTCCACCTCCCCAGCCCGCGCCC	-29.3	target 5' AG C AGCUCCA CCCAGC G C 3'		target 5' A C AGCUCCA CCCAGC C 3'	Binding occurred with Kd = N.D.
								C G GGGC CCUC CCGC CC		AC G GGGC CCUC CCGCACC
								G C CCCG GGAG GGCG GG		UG C CCCG GGAG GGCGUGG
								miRNA 3' GU A A A U U 5'		miRNA 3' G A A A U 5'
10	DUX4-ORF	miR-675-5p	1004		BS1004	CTCCACCTCCCCAGCCCGCGCC	-22.7	target 5' C CUC AG G 3'	Binding occurred with Kd = N.D.	target 5' C CUC AG 3'	Binding occurred with Kd = 31±4 μM
								CAC CCC C CCGC CC		CAC CCC C CCGCACC
								GUG GGG G GGCG GG		GUG GGG G GGCGUGG
								miRNA 3' ACACCC A A U U 5'		miRNA 3' ACACCC A A U 5'
11	DUX4-3'UTR (EXON2)	miR-675-5p	1277		BS1277	ACGCGGGGTCTAGGCCCGGTGAGAGACTCCACACCGC	-29.9	target 5' A G GGG CUA GGUGAGAGA A GC 3'		target 5' A GGG CUA GGUGAGAGA A C 3'	Binding occurred with Kd = N.D.
								C C GU GGCCC CUCC CACC		CAC GU GGCCC CUCC CACCA
								G G CA CCGGG GAGG GUGG		GUG CA CCGGG GAGG GUGGU
								miRNA 3' U A C A C U 5'		miRNA 3' A C A C 5'
12	DUX4-3'UTR (EXON2)	miR-675-5p	1340		BS1340	CCGGTGAGAGACTCCACACCG	-20.9	target 5' G A AGA A G 3'	Binding occurred with Kd = 44±3 μM	target 5' G A AGA A 3'	Binding occurred with Kd = 43±4 μM
								GUG G CUCC CACC		GUG G CUCC CACCA
								CAC C GAGG GUGG		CAC C GAGG GUGGU
								miRNA 3' GUGA C GGGA C U 5'		miRNA 3' GUGA C GGGA C 5'
13	DUX4-3'UTR (EXON3)	miR-675-5p	1471		BS1471	TCGCTGGCCTCTCTGTGCCC	-30.7	target 5' U G G U UG C 3'		target 5' U G C 3'	Binding occurred with Kd = 3±1 μM
								C CUG CCUCUC G CC		CACUG CCUCUCUGUACC
								G GAC GGAGAG C GG		GUGAC GGAGAGACAUGG
								miRNA 3' U ACCCG G GU U 5'		miRNA 3' ACCCG U 5'
14	DUX4-3'UTR (EXON3)	miR-675-5p	1510		BS1510	TGGCTGAATGTCTCCCCCCACC	-21	target 5' G AA G CCC 3'	Binding occurred with Kd = N.D.	target 5' G AA G CCC 3'	Binding occurred with Kd = N.D.
								GCUG U UCUCC CACC		ACUG U UCUCC CACC
								UGAC G AGAGG GUGG		UGAC A AGAGG GUGG
								miRNA 3' G ACCCG G C U 5'		miRNA 3' G ACCCG G C U 5'
