# Supplementary material for: Human miRNA miR-675 inhibits DUX4 expression and may be exploited as a potential treatment for Facioscapulohumeral muscular dystrophy
Source: Nat Commun. 2021 Dec 8;12:7128. doi: 10.1038/s41467-021-27430-1 (PMC8654987; doi:10.1038/s41467-021-27430-1)
Supplement: Supplementary file 5 — Supplemental Data 2 [file 41467_2021_27430_MOESM5_ESM.xlsx]

## Sheet: miRWalk_miRNA_Targets(1)
	miRWalk_miRNA_Targets for TRIM43 and KHDC1L 3'UTR
mirnaid	refseqid	genesymbol	start	end	bindingp	energy	seed	accessibility	au	phylopstem	phylopflank	me	number_of_pairings	binding_region_length	longest_consecutive_pairings	position	validated	TargetScan	miRDB
hsa-miR-7851-3p	NM_001126063	KHDC1L	533	554	1	-21.5	1	7.12203e-07	0.456	0.0213261	-0.204091	-7.78178	16	21	8	3UTR		0	0
hsa-miR-1254	NM_001126063	KHDC1L	530	555	0.953846	-25.7	1	2.52896e-06	0.456	0.0243255	-0.153473	-3.79332	19	25	9	3UTR		0	0
hsa-miR-4755-3p	NM_001126063	KHDC1L	530	555	1	-22.6	1	2.52896e-06	0.456	0.0543214	-0.100831	-4.84971	17	25	8	3UTR		0	0
hsa-miR-6740-5p	NM_001126063	KHDC1L	535	555	1	-19.6	1	2.52896e-06	0.456	0.61524	-0.210165	-6.32496	16	20	10	3UTR		0	0
hsa-miR-1273h-5p	NM_001126063	KHDC1L	530	553	1	-21.4	1	5.83535e-06	0.441	-0.205441	-0.187893	-7.73085	17	23	10	3UTR		0	0
hsa-miR-4298	NM_001126063	KHDC1L	530	566	1	-22.7	0	5.87844e-06	0.485	-0.00567005	-0.117028	-5.49511	20	36	8	3UTR		0	0
hsa-miR-2861	NM_001126063	KHDC1L	530	548	1	-27.1	1	1.06619e-05	0.456	-0.815552	-0.10218	-6.32496	16	18	8	3UTR		0	0
hsa-miR-4649-5p	NM_001126063	KHDC1L	501	548	0.953846	-26.1	1	1.06619e-05	0.456	0.159306	-0.137049	-4.02637	17	23	13	3UTR		0	0
hsa-miR-6829-5p	NM_001126063	KHDC1L	531	548	1	-26.2	0	1.06619e-05	0.456	0.449407	-0.0137684	-8.5271	16	17	16	3UTR		0	0
hsa-miR-3622b-5p	NM_001126063	KHDC1L	528	548	1	-24.2	0	1.06619e-05	0.456	-0.051949	-0.029966	-9.34574	16	20	7	3UTR		0	0
hsa-miR-4788	NM_001126063	KHDC1L	543	564	1	-20.5	0	1.3536e-05	0.471	0.327281	-0.193967	-8.10683	17	21	7	3UTR		0	0
hsa-miR-6087	NM_001126063	KHDC1L	510	549	1	-23.2	1	1.5479e-05	0.456	0.118194	-0.217368	-4.02637	14	19	9	3UTR		0	0
hsa-miR-5008-5p	NM_001126063	KHDC1L	531	549	1	-21.8	1	1.5479e-05	0.456	0.642236	-0.0191675	-8.40586	12	18	6	3UTR		0	0
hsa-miR-6756-3p	NM_001126063	KHDC1L	439	452	1	-18.2	1	1.8329e-05	0.426	-0.334371	-0.0273897	-9.13294	11	13	7	3UTR		0	0
hsa-miR-1914-3p	NM_001126063	KHDC1L	535	576	1	-25.8	0	1.98172e-05	0.529	0.00782813	-0.0765341	-8.23906	19	41	10	3UTR		0	0
hsa-miR-7846-3p	NM_001126063	KHDC1L	463	477	1	-19.2	1	2.01443e-05	0.544	-1.04578	0.250164	-7.5866	12	14	9	3UTR		0	0
hsa-miR-658	NM_001126063	KHDC1L	523	547	0.961538	-27.7	1	2.1922e-05	0.471	-0.28013	-0.194642	-8.00486	20	24	17	3UTR		0	0
hsa-miR-4743-5p	NM_001126063	KHDC1L	523	547	1	-26.9	1	2.1922e-05	0.471	-0.521595	-0.154823	-6.13885	17	24	7	3UTR		0	0
hsa-miR-7107-5p	NM_001126063	KHDC1L	529	547	1	-27.4	0	2.1922e-05	0.471	-0.0776597	-0.0205174	-8.00609	16	18	13	3UTR		0	0
hsa-miR-4687-3p	NM_001126063	KHDC1L	529	547	1	-27.1	0	2.1922e-05	0.471	-0.293628	-0.0468386	-10.0627	16	18	9	3UTR		0	0
hsa-miR-550a-3p	NM_001126063	KHDC1L	554	572	1	-25.1	0	2.24135e-05	0.5	-0.278807	-0.0751845	-15.5666	16	18	14	3UTR		0	0
hsa-miR-3187-5p	NM_001126063	KHDC1L	522	545	1	-24.9	1	2.39725e-05	0.471	-0.198499	-0.164271	-6.46921	16	23	8	3UTR		0	0
hsa-miR-3192-5p	NM_001126063	KHDC1L	524	545	1	-21.1	1	2.39725e-05	0.471	-0.125653	-0.101505	-8.2379	16	21	9	3UTR		0	0
hsa-miR-6832-3p	NM_001126063	KHDC1L	447	464	0.980769	-20	0	3.04563e-05	0.485	0.077444	0.0258646	-6.51454	15	17	11	3UTR		0	0
hsa-miR-550b-2-5p	NM_001126063	KHDC1L	544	559	1	-17.3	1	4.14533e-05	0.426	0.0984576	-0.154823	-5.76291	13	15	8	3UTR		0	0
hsa-miR-744-5p	NM_001126063	KHDC1L	461	476	1	-22.5	1	4.29705e-05	0.529	-0.289796	0.126586	-4.02637	14	15	14	3UTR		0	0
hsa-miR-4673	NM_001126063	KHDC1L	461	482	1	-20.5	1	4.6767e-05	0.559	-0.311408	0.115788	-6.10696	17	21	9	3UTR		0	0
hsa-miR-6888-5p	NM_001126063	KHDC1L	530	577	1	-22.4	1	4.7787e-05	0.529	0.00782813	-0.0542625	-4.84971	17	24	8	3UTR		0	0
hsa-miR-524-3p	NM_001126063	KHDC1L	559	577	1	-17.6	0	4.7787e-05	0.529	-0.362018	-0.125802	-7.09101	14	18	8	3UTR		0	0
hsa-miR-6090	NM_001126063	KHDC1L	523	550	1	-26.7	0	5.05463e-05	0.456	-0.100156	-0.0973742	-8.05661	16	22	10	3UTR		0	0
hsa-miR-1182	NM_001126063	KHDC1L	499	550	1	-26.1	0	5.05463e-05	0.456	0.226497	-0.177222	-5.83853	15	17	15	3UTR		0	0
hsa-miR-8072	NM_001126063	KHDC1L	530	550	1	-22.7	0	5.05463e-05	0.456	-0.0776597	-0.0205174	-8.63109	16	20	11	3UTR		0	0
hsa-miR-4646-3p	NM_001126063	KHDC1L	437	463	1	-25.9	0	6.27615e-05	0.485	-0.0930753	-0.154905	-6.82535	19	26	6	3UTR		0	0
hsa-miR-6779-5p	NM_001126063	KHDC1L	523	544	1	-38.7	1	0.000130429	0.485	0.269199	-0.111629	-7.28438	20	21	20	3UTR		0	0
hsa-miR-6803-5p	NM_001126063	KHDC1L	521	544	1	-29	1	0.000130429	0.485	-0.748062	-0.153391	-9.07598	18	23	7	3UTR		0	0
hsa-miR-30c-1-3p	NM_001126063	KHDC1L	509	544	1	-20.3	1	0.000130429	0.485	0.75022	-0.149763	-7.54034	15	19	11	3UTR		0	0
hsa-miR-6802-3p	NM_001126063	KHDC1L	437	486	1	-21	1	0.000134429	0.574	0.180271	-0.0878795	-8.80656	13	18	7	3UTR		0	0
hsa-miR-3124-5p	NM_001126063	KHDC1L	465	486	1	-18.8	1	0.000134429	0.574	-0.338174	0.15129	-4.79441	16	21	8	3UTR		0	0
hsa-miR-6505-3p	NM_001126063	KHDC1L	437	466	1	-21	1	0.000198601	0.485	0.310756	-0.126778	-4.84971	15	19	12	3UTR		0	0
hsa-miR-188-5p	NM_138800	TRIM43	1507	1524	1	-20.3	1	0.00027161	0.632	-0.0284587	-0.0723802	-13.6602	13	17	7	3UTR		0	0
hsa-miR-6762-3p	NM_001126063	KHDC1L	446	472	1	-23.2	1	0.000273214	0.515	-0.158454	0.168251	-4.52877	19	26	6	3UTR		0	0
hsa-miR-6729-3p	NM_001126063	KHDC1L	437	455	1	-20.9	0	0.000505111	0.456	0.0195302	-0.0195722	-11.6365	13	17	10	3UTR		0	0
hsa-miR-4448	NM_138800	TRIM43	1506	1527	1	-21.9	1	0.000670164	0.618	0.412175	-0.0952648	-8.34077	17	21	8	3UTR		0	0
hsa-miR-4632-3p	NM_001126063	KHDC1L	437	471	1	-22.8	1	0.00074143	0.5	0.0126532	0.0497535	-4.02637	18	29	7	3UTR		0	0
hsa-miR-6750-3p	NM_001126063	KHDC1L	437	456	1	-23.5	0	0.00075565	0.441	0.454477	-0.247349	-10.4205	15	19	6	3UTR		0	0
hsa-miR-6785-5p	NM_001126063	KHDC1L	523	543	1	-22.5	1	0.000850685	0.485	0.00782813	-0.0542625	-6.8193	16	20	12	3UTR		0	0
hsa-miR-6816-5p	NM_001126063	KHDC1L	520	543	1	-29.1	0	0.000850685	0.485	-0.432208	-0.0584454	-5.83853	19	23	15	3UTR		0	0
hsa-miR-3940-5p	NM_001126063	KHDC1L	525	543	1	-25.6	0	0.000850685	0.485	-0.241886	-0.0522377	-7.47102	16	18	12	3UTR		0	0
hsa-miR-4713-3p	NM_138800	TRIM43	1492	1513	1	-21.3	0	0.000863536	0.603	-0.103684	0.0728871	-8.05661	17	21	13	3UTR		0	0
hsa-miR-3691-3p	NM_001126063	KHDC1L	444	470	1	-25.1	1	0.00104195	0.515	-0.0069451	-0.0793697	-8.38263	19	26	10	3UTR		0	0
hsa-miR-6827-3p	NM_001126063	KHDC1L	446	470	1	-23.4	1	0.00104195	0.515	-0.26295	0.194915	-5.9393	16	24	8	3UTR		0	0
hsa-miR-4745-5p	NM_138800	TRIM43	1496	1534	1	-23.1	1	0.0010553	0.574	-0.0455158	-0.0126813	-5.9255	13	19	8	3UTR		0	0
hsa-miR-6802-5p	NM_138800	TRIM43	1521	1534	1	-20	0	0.0010553	0.574	-0.0521489	-0.124119	-6.74759	12	13	12	3UTR		0	0
hsa-miR-381-5p	NM_138800	TRIM43	1511	1534	1	-19.8	0	0.0010553	0.574	-0.0910009	-0.128099	-8.86514	19	23	11	3UTR		0	0
hsa-miR-485-3p	NM_001126063	KHDC1L	452	469	1	-21.1	0	0.00108862	0.515	0.0122565	0.125633	-16.6229	14	17	9	3UTR		0	0
hsa-miR-6828-3p	NM_001126063	KHDC1L	437	457	1	-23.2	0	0.00111897	0.441	0.451776	-0.23764	-11.1025	16	20	7	3UTR		0	0
hsa-miR-423-3p	NM_001126063	KHDC1L	560	581	1	-24.8	1	0.00115615	0.529	-0.568731	-0.154823	-8.40586	18	21	11	3UTR		0	0
hsa-miR-6814-3p	NM_001126063	KHDC1L	530	581	1	-20.3	0	0.00115615	0.529	-0.128502	-0.0515627	-10.7522	18	51	8	3UTR		0	0
hsa-miR-6851-5p	NM_001126063	KHDC1L	521	541	1	-22.3	0	0.00121327	0.485	0.663833	-0.149318	-11.7983	14	20	9	3UTR		0	0
hsa-miR-766-5p	NM_001126063	KHDC1L	522	541	1	-21.1	0	0.00121327	0.485	0.165305	-0.163117	-10.8064	14	19	9	3UTR		0	0
hsa-miR-6861-3p	NM_001126063	KHDC1L	454	467	1	-16.9	0	0.00121627	0.5	-0.439732	0.087598	-7.51962	11	13	7	3UTR		0	0
hsa-miR-6080	NM_138800	TRIM43	1501	1535	1	-20.8	0	0.00122248	0.574	0.352477	0.0171681	-10.6174	14	17	9	3UTR		0	0
hsa-miR-6742-3p	NM_001126063	KHDC1L	437	459	1	-20.5	0	0.0015529	0.456	0.301472	-0.0961607	-11.357	14	17	11	3UTR		0	0
hsa-miR-4519	NM_138800	TRIM43	1522	1538	1	-22.1	1	0.00163216	0.603	-0.224612	-0.264411	-9.06125	14	16	8	3UTR		0	0
hsa-miR-6795-5p	NM_001126063	KHDC1L	522	540	1	-22.5	1	0.00169914	0.485	0.561247	-0.0603366	-9.22143	14	18	10	3UTR		0	0
hsa-miR-423-5p	NM_001126063	KHDC1L	519	540	1	-21.1	1	0.00169914	0.485	-0.0896575	-0.0751844	-11.4871	13	21	9	3UTR		0	0
hsa-miR-6738-5p	NM_001126063	KHDC1L	530	540	1	-18.4	1	0.00169914	0.485	-0.0896575	-0.0751844	-13.0794	9	10	9	3UTR		0	0
hsa-miR-6780a-3p	NM_001126063	KHDC1L	437	461	1	-24.9	1	0.0017166	0.471	-0.0873572	-0.130167	-3.93757	21	24	8	3UTR		0	0
hsa-miR-6792-3p	NM_001126063	KHDC1L	438	461	1	-22.7	0	0.0017166	0.471	-0.850366	0.0882522	-10.6197	17	23	6	3UTR		0	0
hsa-miR-6741-3p	NM_001126063	KHDC1L	437	462	1	-24.7	0	0.00182863	0.471	-0.205945	-0.0578615	-8.76019	18	25	6	3UTR		0	0
hsa-miR-6743-5p	NM_001126063	KHDC1L	522	539	1	-28.5	1	0.00252765	0.485	-0.293628	-0.0468386	-13.0794	14	17	9	3UTR		0	0
hsa-miR-4488	NM_001126063	KHDC1L	523	539	1	-27	1	0.00252765	0.485	-0.293628	-0.0468386	-7.47494	14	16	11	3UTR		0	0
hsa-miR-6835-5p	NM_001126063	KHDC1L	511	539	1	-22.5	1	0.00252765	0.485	0.318282	-0.180809	-12.4965	13	18	8	3UTR		0	0
hsa-miR-6800-5p	NM_138800	TRIM43	1523	1542	1	-20.6	0	0.00288771	0.603	-0.233141	-0.236552	-12.3778	16	19	7	3UTR		0	0
hsa-miR-6879-5p	NM_001126063	KHDC1L	517	537	1	-22.8	1	0.0033136	0.485	-0.306484	-0.100156	-12.6041	14	20	7	3UTR		0	0
hsa-miR-1293	NM_001126063	KHDC1L	520	537	1	-19.3	1	0.0033136	0.485	-0.199142	-0.137193	-5.9393	13	17	7	3UTR		0	0
hsa-miR-4483	NM_001126063	KHDC1L	497	538	1	-19.7	1	0.00368651	0.471	0.219298	-0.154532	-8.57351	14	17	9	3UTR		0	0
hsa-miR-510-5p	NM_001126063	KHDC1L	568	582	1	-19	1	0.00448546	0.544	-0.928444	-0.0697854	-9.10972	12	14	11	3UTR		0	0
hsa-miR-485-5p	NM_001126063	KHDC1L	521	533	1	-17.3	1	0.00496094	0.529	-0.452332	-0.218158	-8.07147	10	12	7	3UTR		0	0
hsa-miR-6758-5p	NM_001126063	KHDC1L	489	542	1	-22.2	1	0.00731241	0.485	0.277789	-0.146573	-8.75027	15	23	8	3UTR		0	0
hsa-miR-6883-5p	NM_001126063	KHDC1L	524	542	1	-21.8	1	0.00731241	0.485	-0.00567	-0.0448138	-5.58516	15	18	9	3UTR		0	0
hsa-miR-4732-5p	NM_001126063	KHDC1L	509	542	1	-21.6	0	0.00731241	0.485	0.0915157	-0.106169	-13.1493	15	21	12	3UTR		0	0
hsa-miR-6127	NM_001126063	KHDC1L	524	542	1	-20.2	0	0.00731241	0.485	-0.306484	-0.100156	-7.57093	14	18	12	3UTR		0	0
hsa-miR-6894-5p	NM_001126063	KHDC1L	517	551	1	-24.1	0	0.0107662	0.456	0.516254	-0.0313159	-9.81978	17	22	11	3UTR		0	0
hsa-miR-6872-5p	NM_001126063	KHDC1L	544	587	1	-20.6	0	0.0182174	0.588	0.081548	-0.170346	-6.9696	15	19	9	3UTR		0	0
hsa-miR-5587-3p	NM_138800	TRIM43	1547	1564	1	-20	0	0.0235128	0.676	-0.211346	-0.219637	-11.0886	15	17	12	3UTR		0	0
hsa-miR-2276-3p	NM_001126063	KHDC1L	469	509	1	-19.1	0	0.103713	0.574	-0.13197	0.0568032	-12.9896	19	40	11	3UTR		0	0
