# Supplementary material for: Human miRNA miR-675 inhibits DUX4 expression and may be exploited as a potential treatment for Facioscapulohumeral muscular dystrophy
Source: Nat Commun. 2021 Dec 8;12:7128. doi: 10.1038/s41467-021-27430-1 (PMC8654987; doi:10.1038/s41467-021-27430-1)
Supplement: Supplementary file 6 — Supplemental Data 3 [file 41467_2021_27430_MOESM6_ESM.xlsx]

## Sheet: miRWalk_miRNA_Targets(1)
	miRWalk_miRNA_Targets for TRIM43 and KHDC1L CDS
mirnaid	refseqid	genesymbol	start	end	bindingp	energy	seed	accessibility	au	phylopstem	phylopflank	me	number_of_pairings	binding_region_length	longest_consecutive_pairings	position	validated	TargetScan	miRDB
hsa-miR-3125	NM_138800	TRIM43	625	640	1	-18.7	1	4.9512e-07	0.515	-0.807209	-0.273619	-5.76291	13	15	8	CDS		0	0
hsa-miR-3944-5p	NM_001126063	KHDC1L	270	295	1	-18.7	0	5.37079e-07	0.412	-1.08675	-0.420227	-7.70612	12	15	10	CDS		0	0
hsa-miR-8074	NM_138800	TRIM43	373	388	0.980769	-20.9	0	9.78239e-07	0.574	-0.5707	-0.330053	-8.4155	12	15	9	CDS		0	0
hsa-miR-185-3p	NM_138800	TRIM43	615	634	1	-24.4	1	2.43065e-06	0.515	-0.111692	-0.323444	-4.84971	16	19	9	CDS		0	0
hsa-miR-3126-3p	NM_001126063	KHDC1L	280	318	1	-19.3	0	2.48052e-06	0.412	0.81	-0.365067	-8.86006	15	18	12	CDS		0	0
hsa-miR-3150a-3p	NM_001126063	KHDC1L	419	439	1	-22.7	1	2.48779e-06	0.412	0.507428	-0.234273	-5.9255	15	20	9	CDS		0	0
hsa-miR-4725-3p	NM_001126063	KHDC1L	388	439	1	-22.9	0	2.48779e-06	0.412	-0.509971	-0.114027	-7.99318	16	20	12	CDS		0	0
hsa-miR-3150a-3p	NM_138800	TRIM43	1119	1135	1	-18.8	1	2.49525e-06	0.485	0.370568	0.107331	-6.78234	15	16	15	CDS		0	0
hsa-miR-6816-5p	NM_001126063	KHDC1L	277	302	0.974359	-25.3	1	2.61539e-06	0.426	0.135696	-0.314717	-5.52986	19	25	7	CDS		0	0
hsa-miR-4298	NM_001126063	KHDC1L	281	302	0.974359	-23.7	1	2.61539e-06	0.426	0.532822	-0.264368	-6.37189	16	21	7	CDS		0	0
hsa-miR-662	NM_001126063	KHDC1L	284	312	1	-24.7	1	2.61602e-06	0.412	-0.869276	-0.0856609	-6.58625	18	28	8	CDS		0	0
hsa-miR-4531	NM_138800	TRIM43	1092	1136	1	-19.8	1	3.34378e-06	0.471	0.171169	0.0820715	-8.3038	13	15	13	CDS		0	0
hsa-miR-143-5p	NM_138800	TRIM43	852	873	1	-24.3	0	3.65279e-06	0.515	-0.130743	-0.00412674	-7.52	18	21	11	CDS		0	0
hsa-miR-1343-5p	NM_138800	TRIM43	853	873	1	-24.2	0	3.65279e-06	0.515	0.625928	0.0582431	-9.86134	15	20	8	CDS		0	0
hsa-miR-5682	NM_001126063	KHDC1L	202	228	1	-21	1	4.57779e-06	0.471	-1.55866	-0.301025	-6.39038	19	26	8	CDS		0	0
hsa-miR-4755-5p	NM_138800	TRIM43	613	646	1	-25.3	1	4.85644e-06	0.485	-0.490545	-0.317857	-6.78234	15	20	11	CDS		0	0
hsa-miR-3127-3p	NM_138800	TRIM43	626	646	1	-21.7	1	4.85644e-06	0.485	0.219587	-0.343571	-8.64299	15	20	7	CDS		0	0
hsa-miR-4254	NM_138800	TRIM43	845	876	1	-31.7	1	5.2186e-06	0.5	-0.318237	0.00727538	-7.86061	18	22	10	CDS		0	0
hsa-miR-4469	NM_001126063	KHDC1L	57	79	1	-22.3	0	5.34376e-06	0.412	-0.38389	-0.101096	-6.69537	18	22	10	CDS		0	0
hsa-miR-449b-3p	NM_138800	TRIM43	889	917	1	-21.8	1	5.64023e-06	0.397	0.157361	0.0605177	-6.25121	20	28	6	CDS		0	0
hsa-miR-5197-5p	NM_138800	TRIM43	887	917	1	-20.6	0	5.64023e-06	0.397	-0.0737025	0.0891886	-9.56239	18	23	10	CDS		0	0
hsa-miR-1539	NM_001126063	KHDC1L	271	320	1	-21.1	0	5.70919e-06	0.426	0.968851	-0.383505	-8.48721	15	18	11	CDS		0	0
hsa-miR-432-3p	NM_138800	TRIM43	855	875	1	-23.3	0	6.69696e-06	0.5	-0.213776	-0.0238891	-11.4495	17	20	10	CDS		0	0
hsa-miR-1237-3p	NM_001126063	KHDC1L	126	146	1	-20.8	1	7.01311e-06	0.485	-0.168158	-0.227555	-6.51614	16	20	8	CDS		0	0
hsa-miR-5008-3p	NM_138800	TRIM43	1162	1195	1	-26.6	0	7.19689e-06	0.515	-0.516822	-0.023626	-13.6656	16	21	12	CDS		0	0
hsa-miR-6789-5p	NM_138800	TRIM43	1179	1200	1	-25.3	0	7.38744e-06	0.529	0.130738	-0.0564607	-7.88174	18	21	13	CDS		0	0
hsa-miR-1286	NM_138800	TRIM43	1181	1200	1	-19.4	0	7.38744e-06	0.529	0.524939	0.143531	-13.7988	15	19	9	CDS		0	0
hsa-miR-3928-5p	NM_138800	TRIM43	1092	1133	1	-23.2	1	7.83934e-06	0.485	0.436497	0.153944	-7.86061	19	23	12	CDS		0	0
hsa-miR-525-3p	NM_138800	TRIM43	1107	1133	1	-22.1	1	7.83934e-06	0.485	0.21435	-0.0707579	-5.76291	17	26	7	CDS		0	0
hsa-miR-103a-3p	NM_138800	TRIM43	887	918	1	-21.5	1	7.98268e-06	0.397	0.481795	0.142101	-8.02019	15	17	15	CDS		0	0
hsa-miR-107	NM_138800	TRIM43	902	918	1	-21.1	1	7.98268e-06	0.397	0.090789	0.146969	-8.02019	15	16	15	CDS		0	0
hsa-miR-647	NM_138800	TRIM43	872	918	1	-22.3	0	7.98268e-06	0.397	0.437974	0.0866553	-6.57398	18	25	11	CDS		0	0
hsa-miR-4513	NM_138800	TRIM43	1180	1199	1	-20	0	9.14833e-06	0.529	1.23602	0.229099	-11.608	15	19	10	CDS		0	0
hsa-miR-6875-3p	NM_001126063	KHDC1L	125	147	1	-19.8	1	1.0058e-05	0.485	-0.00919672	-0.214781	-7.5866	17	22	9	CDS		0	0
hsa-miR-3960	NM_138800	TRIM43	207	231	1	-27.9	0	1.02214e-05	0.441	0.395546	0.450499	-8.13327	17	24	8	CDS		0	0
hsa-miR-4526	NM_138800	TRIM43	200	231	1	-23.6	0	1.02214e-05	0.441	0.547962	0.769205	-7.82644	16	21	7	CDS		0	0
hsa-miR-6075	NM_138800	TRIM43	213	231	0.980769	-22.2	0	1.02214e-05	0.441	0.322426	0.578727	-10.1176	15	18	10	CDS		0	0
hsa-miR-132-3p	NM_138800	TRIM43	214	231	1	-19.6	0	1.02214e-05	0.441	0.840659	0.442749	-14.401	14	17	9	CDS		0	0
hsa-miR-4756-5p	NM_138800	TRIM43	879	914	1	-26.4	0	1.17263e-05	0.426	-0.140668	0.0832719	-9.92695	19	24	11	CDS		0	0
hsa-miR-3911	NM_138800	TRIM43	461	503	1	-22.9	0	1.17299e-05	0.426	-0.491896	0.0495255	-8.95857	18	42	8	CDS		0	0
hsa-miR-4767	NM_138800	TRIM43	859	911	1	-29.5	1	1.28164e-05	0.426	0.389737	0.0880265	-4.79441	18	23	7	CDS		0	0
hsa-miR-34c-5p	NM_138800	TRIM43	892	925	1	-21.9	1	1.29215e-05	0.397	-0.0152358	0.0269212	-7.14013	18	24	10	CDS		0	0
hsa-miR-1469	NM_138800	TRIM43	901	925	1	-29.1	0	1.29215e-05	0.397	0.0189776	0.0370006	-6.51454	18	24	11	CDS		0	0
hsa-miR-1203	NM_138800	TRIM43	689	706	1	-27.1	0	1.29714e-05	0.603	0.54959	-0.500749	-7.75705	16	17	16	CDS		0	0
hsa-miR-6503-3p	NM_138800	TRIM43	659	706	1	-23.1	0	1.29714e-05	0.603	-0.398591	-0.241578	-5.71431	18	21	15	CDS		0	0
hsa-miR-3605-3p	NM_138800	TRIM43	458	504	1	-20.1	1	1.33458e-05	0.412	0.101901	-0.0807221	-6.85115	13	15	13	CDS		0	0
hsa-miR-6882-3p	NM_001126063	KHDC1L	124	148	1	-20.8	0	1.35241e-05	0.485	-0.243096	-0.23969	-7.91236	18	24	9	CDS		0	0
hsa-miR-4724-3p	NM_001126063	KHDC1L	114	148	1	-20.2	0	1.35241e-05	0.485	0.143054	-0.124088	-6.46361	13	16	11	CDS		0	0
hsa-miR-3652	NM_138800	TRIM43	1311	1342	1	-25	0	1.40353e-05	0.529	-0.729023	-0.12213	-5.83853	17	31	7	CDS		0	0
hsa-miR-6781-5p	NM_138800	TRIM43	1299	1342	1	-22.2	0	1.40353e-05	0.529	-1.16984	-0.294261	-10.0841	11	14	8	CDS		0	0
hsa-miR-572	NM_138800	TRIM43	984	1000	1	-24.5	1	1.41863e-05	0.544	0.336922	0.211845	-6.6181	14	16	9	CDS		0	0
hsa-miR-4750-5p	NM_138800	TRIM43	967	1000	1	-28.8	0	1.41863e-05	0.544	0.375279	0.13539	-8.72631	18	23	15	CDS		0	0
hsa-miR-4669	NM_138800	TRIM43	979	1000	1	-21.3	0	1.41863e-05	0.544	0.146785	0.156228	-9.54656	15	21	8	CDS		0	0
hsa-miR-20b-3p	NM_138800	TRIM43	877	915	1	-21.1	0	1.54202e-05	0.412	0.189664	0.0927226	-6.51454	16	20	11	CDS		0	0
hsa-miR-1266-5p	NM_138800	TRIM43	204	270	1	-26.5	1	1.54769e-05	0.426	0.911226	0.201951	-9.26233	20	29	11	CDS		0	0
hsa-miR-5581-5p	NM_138800	TRIM43	249	270	0.974359	-21.8	1	1.54769e-05	0.426	0.875313	0.28273	-7.16801	17	21	7	CDS		0	0
hsa-miR-6798-5p	NM_138800	TRIM43	975	999	1	-23.4	1	1.54771e-05	0.529	0.208251	0.149567	-7.13993	18	24	8	CDS		0	0
hsa-miR-4522	NM_138800	TRIM43	954	999	1	-24.3	0	1.54771e-05	0.529	0.401859	0.188645	-7.38039	18	34	7	CDS		0	0
hsa-miR-1287-5p	NM_138800	TRIM43	977	997	1	-20.2	1	1.60694e-05	0.544	-0.14131	0.114918	-7.16335	18	20	15	CDS		0	0
hsa-miR-5698	NM_001126063	KHDC1L	410	440	0.974359	-22.7	1	1.63141e-05	0.412	0.500404	-0.199608	-7.06072	16	21	7	CDS		0	0
hsa-miR-6514-5p	NM_138800	TRIM43	1155	1208	1	-20.2	0	1.73836e-05	0.544	-0.274835	-0.0325809	-6.51454	18	26	13	CDS		0	0
hsa-miR-5088-3p	NM_001126063	KHDC1L	405	452	1	-26.7	1	1.8329e-05	0.426	-0.139321	-0.236711	-4.17062	15	17	15	CDS		0	0
hsa-miR-6834-5p	NM_001126063	KHDC1L	388	402	1	-17.3	1	1.85321e-05	0.397	-0.486332	-0.0665139	-6.92659	12	14	7	CDS		0	0
hsa-miR-6779-3p	NM_138800	TRIM43	491	506	1	-22	1	1.88974e-05	0.426	-0.180844	0.0532468	-4.76182	13	15	8	CDS		0	0
hsa-miR-4312	NM_138800	TRIM43	490	506	1	-18.3	1	1.88974e-05	0.426	-0.200219	0.00983093	-5.76291	13	16	8	CDS		0	0
hsa-miR-188-3p	NM_138800	TRIM43	202	230	1	-25.5	1	1.93264e-05	0.441	0.395933	0.29202	-4.957	18	28	10	CDS		0	0
hsa-miR-6775-3p	NM_138800	TRIM43	1097	1131	1	-23.4	1	2.03131e-05	0.471	0.0696923	0.194784	-3.93757	19	26	8	CDS		0	0
hsa-miR-3120-3p	NM_138800	TRIM43	191	228	1	-24.5	1	2.06794e-05	0.441	0.549251	0.711976	-10.8871	16	21	7	CDS		0	0
hsa-miR-28-3p	NM_001126063	KHDC1L	109	156	1	-20	0	2.0911e-05	0.485	-0.0659682	-0.112592	-17.0356	12	16	10	CDS		0	0
hsa-miR-1912	NM_138800	TRIM43	1144	1192	1	-20.5	1	2.14508e-05	0.5	2.01409	-0.149988	-12.4177	12	15	8	CDS		0	0
hsa-miR-4532	NM_138800	TRIM43	1176	1192	1	-21.3	0	2.14508e-05	0.5	-0.629237	0.15746	-9.81332	14	16	12	CDS		0	0
hsa-miR-7704	NM_001126063	KHDC1L	70	93	1	-22.7	1	2.15159e-05	0.456	-0.0732667	-0.238412	-10.0445	12	16	7	CDS		0	0
hsa-miR-6764-5p	NM_138800	TRIM43	1167	1193	1	-33.6	1	2.17009e-05	0.515	-0.352766	-0.0514855	-3.93757	22	26	15	CDS		0	0
hsa-miR-432-5p	NM_138800	TRIM43	1169	1193	0.969231	-21.4	1	2.17009e-05	0.515	0.569161	0.013188	-5.18008	19	24	9	CDS		0	0
hsa-miR-7160-3p	NM_138800	TRIM43	1096	1132	1	-28.4	1	2.21403e-05	0.485	0.055513	0.166645	-3.79332	20	28	13	CDS		0	0
hsa-miR-4747-3p	NM_138800	TRIM43	1109	1132	1	-26.8	1	2.21403e-05	0.485	0.0141834	0.0844589	-6.25121	18	23	8	CDS		0	0
hsa-miR-1343-3p	NM_138800	TRIM43	855	877	1	-23.5	1	2.43199e-05	0.5	0.0723567	-0.031151	-4.02637	17	22	9	CDS		0	0
hsa-miR-432-5p	NM_138800	TRIM43	862	877	1	-22.1	1	2.43199e-05	0.5	0.299002	0.0612564	-8.25288	13	15	11	CDS		0	0
hsa-miR-139-5p	NM_001126063	KHDC1L	240	259	0.953846	-25.6	1	2.4544e-05	0.441	-0.238917	-0.386526	-3.79332	17	19	10	CDS		0	0
hsa-miR-1225-3p	NM_138800	TRIM43	488	508	1	-23.3	1	2.46755e-05	0.426	-0.285397	-0.18492	-6.8193	16	20	12	CDS		0	0
hsa-miR-6729-5p	NM_138800	TRIM43	468	508	1	-23	1	2.46755e-05	0.426	-0.217861	-0.0174588	-5.72941	19	40	11	CDS		0	0
hsa-miR-7706	NM_138800	TRIM43	466	508	1	-26.2	0	2.46755e-05	0.426	-0.322611	-0.0087758	-7.0388	19	22	15	CDS		0	0
hsa-miR-3622b-3p	NM_138800	TRIM43	492	508	1	-24.1	0	2.46755e-05	0.426	0.1438	-0.0186995	-16.4904	14	16	12	CDS		0	0
hsa-miR-939-3p	NM_138800	TRIM43	488	508	1	-23.9	0	2.46755e-05	0.426	0.0974898	0.0805368	-6.51454	16	20	8	CDS		0	0
hsa-miR-3194-5p	NM_138800	TRIM43	1421	1470	1	-24.3	0	2.51418e-05	0.603	-1.01396	0.0092085	-12.9186	15	23	9	CDS		0	0
hsa-miR-6805-3p	NM_138800	TRIM43	1106	1129	1	-22.1	1	2.60736e-05	0.485	-0.354725	0.061637	-5.69245	14	19	7	CDS		0	0
hsa-miR-212-5p	NM_138800	TRIM43	1117	1129	0.974359	-19.3	1	2.60736e-05	0.485	-0.26622	0.0507193	-10.3988	11	12	11	CDS		0	0
hsa-miR-5586-5p	NM_138800	TRIM43	1151	1164	1	-15.1	1	2.66462e-05	0.456	1.4589	-0.113174	-9.87682	11	13	10	CDS		0	0
hsa-miR-4778-3p	NM_138800	TRIM43	250	273	1	-19.5	1	2.69293e-05	0.426	0.642187	0.326146	-9.9649	15	23	9	CDS		0	0
hsa-miR-4659b-3p	NM_138800	TRIM43	232	273	1	-18.3	1	2.69293e-05	0.426	1.30486	0.181013	-12.9906	15	22	10	CDS		0	0
hsa-miR-4783-5p	NM_138800	TRIM43	1119	1166	0.961538	-28.5	0	2.73179e-05	0.471	-0.635267	0.10599	-6.50069	15	18	11	CDS		0	0
hsa-miR-6763-5p	NM_001126063	KHDC1L	385	403	0.980769	-20.2	0	2.87103e-05	0.412	-0.289345	-0.0608407	-5.33701	15	18	14	CDS		0	0
hsa-miR-6785-5p	NM_138800	TRIM43	690	708	1	-21.4	1	2.87857e-05	0.588	-0.157529	-0.47995	-6.19951	17	18	17	CDS		0	0
hsa-miR-222-3p	NM_138800	TRIM43	1119	1167	1	-22.9	1	2.89151e-05	0.471	0.325944	0.0837394	-5.69245	17	20	14	CDS		0	0
hsa-let-7e-3p	NM_138800	TRIM43	1139	1167	1	-17.7	1	2.89151e-05	0.471	1.35542	-0.0644202	-4.99396	20	28	10	CDS		0	0
hsa-miR-124-5p	NM_138800	TRIM43	218	233	1	-24	1	2.92289e-05	0.426	1.07378	0.232647	-4.02637	14	15	14	CDS		0	0
hsa-miR-512-3p	NM_138800	TRIM43	205	233	1	-19.8	0	2.92289e-05	0.426	-0.322611	0.7988	-8.56007	16	20	11	CDS		0	0
hsa-miR-1229-5p	NM_138800	TRIM43	473	509	1	-24.4	1	2.96898e-05	0.412	0.164549	0.110308	-6.76235	21	36	10	CDS		0	0
hsa-miR-6810-3p	NM_138800	TRIM43	1106	1128	1	-21.9	1	3.01882e-05	0.485	-0.105215	0.0840602	-4.957	14	18	7	CDS		0	0
hsa-miR-6764-3p	NM_138800	TRIM43	1109	1128	1	-21.1	1	3.01882e-05	0.485	0.989264	0.193907	-6.84241	17	19	12	CDS		0	0
hsa-miR-4313	NM_138800	TRIM43	1116	1128	1	-22.2	0	3.01882e-05	0.485	-0.20833	0.0172867	-10.5151	10	12	7	CDS		0	0
hsa-miR-6747-3p	NM_138800	TRIM43	1106	1128	1	-21.5	0	3.01882e-05	0.485	0.989264	0.193907	-7.12766	18	22	6	CDS		0	0
hsa-miR-1237-3p	NM_001126063	KHDC1L	427	464	1	-25.9	0	3.04563e-05	0.485	0.389149	-0.366947	-7.27064	15	19	7	CDS		0	0
hsa-miR-8069	NM_138800	TRIM43	976	1011	1	-24.5	0	3.06785e-05	0.559	0.0997944	0.111498	-6.9696	20	35	11	CDS		0	0
hsa-miR-6720-5p	NM_138800	TRIM43	1137	1162	1	-24.3	1	3.18789e-05	0.456	1.59687	-0.0952645	-4.02637	17	25	8	CDS		0	0
hsa-miR-6878-3p	NM_001126063	KHDC1L	127	141	1	-19.2	1	3.23063e-05	0.5	-0.43149	-0.223723	-7.05204	12	14	8	CDS		0	0
hsa-miR-4298	NM_138800	TRIM43	1307	1343	1	-22.2	0	3.50624e-05	0.544	-0.741315	-0.10422	-9.95757	19	36	9	CDS		0	0
hsa-miR-5004-3p	NM_001126063	KHDC1L	131	151	1	-21.8	0	3.62518e-05	0.485	-0.224929	-0.230748	-7.09101	16	20	9	CDS		0	0
hsa-miR-6814-3p	NM_138800	TRIM43	252	274	1	-20.9	0	3.65041e-05	0.426	0.344478	0.2542	-11.3233	15	22	7	CDS		0	0
hsa-miR-4253	NM_138800	TRIM43	892	926	1	-22.3	1	3.85257e-05	0.397	-0.214263	0.0501671	-5.89267	13	17	8	CDS		0	0
hsa-miR-6815-3p	NM_138800	TRIM43	261	275	1	-19.1	1	3.9769e-05	0.412	-0.33915	0.260402	-9.68681	12	14	9	CDS		0	0
hsa-miR-1249-3p	NM_138800	TRIM43	583	647	1	-24.9	1	4.06998e-05	0.485	0.110923	-0.162581	-12.4177	17	36	9	CDS		0	0
hsa-miR-4741	NM_138800	TRIM43	627	647	0.961538	-26.4	0	4.06998e-05	0.485	-0.716764	-0.299091	-9.53271	17	20	14	CDS		0	0
hsa-miR-4469	NM_138800	TRIM43	627	647	1	-22.4	0	4.06998e-05	0.485	-0.231734	-0.320656	-7.0874	15	20	10	CDS		0	0
hsa-miR-4419a	NM_138800	TRIM43	1110	1139	1	-19.9	1	4.08021e-05	0.471	-0.354725	0.061637	-4.76182	13	15	13	CDS		0	0
hsa-miR-4510	NM_138800	TRIM43	1119	1139	1	-18.9	1	4.08021e-05	0.471	0.233079	0.188896	-5.81821	17	20	12	CDS		0	0
hsa-miR-3202	NM_138800	TRIM43	1117	1139	1	-20	0	4.08021e-05	0.471	0.211371	0.0803516	-7.24999	14	17	11	CDS		0	0
hsa-miR-6871-3p	NM_138800	TRIM43	1097	1160	1	-26.6	0	4.2115e-05	0.456	0.442025	0.0492533	-9.29912	18	47	10	CDS		0	0
hsa-miR-4265	NM_001126063	KHDC1L	136	152	1	-19.9	1	4.32178e-05	0.471	0.246985	-0.299726	-11.9854	13	16	8	CDS		0	0
hsa-miR-6877-5p	NM_138800	TRIM43	243	276	1	-22.7	1	4.32826e-05	0.397	-0.115868	0.243036	-3.79332	19	33	11	CDS		0	0
hsa-miR-4523	NM_138800	TRIM43	1111	1141	1	-24.3	1	4.34838e-05	0.485	-0.0902892	0.153469	-5.69245	17	25	10	CDS		0	0
hsa-miR-665	NM_138800	TRIM43	1115	1141	1	-23.1	1	4.34838e-05	0.485	0.116335	0.0486641	-8.42926	17	26	8	CDS		0	0
hsa-miR-664b-5p	NM_138800	TRIM43	1120	1141	1	-21.8	0	4.34838e-05	0.485	0.288799	0.211082	-10.282	17	21	10	CDS		0	0
hsa-miR-214-3p	NM_138800	TRIM43	468	483	1	-22.7	0	4.42495e-05	0.441	0.152306	-0.142745	-16.4234	14	15	14	CDS		0	0
hsa-miR-6846-5p	NM_138800	TRIM43	690	709	1	-24	1	4.5365e-05	0.603	-0.0369968	-0.53218	-4.79441	16	19	10	CDS		0	0
hsa-miR-1273g-5p	NM_001126063	KHDC1L	230	269	1	-26.7	1	4.6026e-05	0.441	-1.01426	-0.373733	-7.3076	16	19	9	CDS		0	0
hsa-miR-491-5p	NM_138800	TRIM43	257	277	1	-22.6	0	4.80583e-05	0.412	-0.0497099	0.166128	-11.1132	16	20	12	CDS		0	0
hsa-miR-8055	NM_138800	TRIM43	443	484	1	-25.3	0	4.82131e-05	0.456	0.0309193	-0.361064	-9.54656	18	21	11	CDS		0	0
hsa-miR-1909-3p	NM_001126063	KHDC1L	74	94	1	-25.2	1	4.83702e-05	0.456	0.110897	-0.253741	-7.99697	15	20	6	CDS		0	0
hsa-miR-4749-5p	NM_001126063	KHDC1L	73	94	1	-24.7	1	4.83702e-05	0.456	0.0958307	-0.262682	-11.4637	15	21	6	CDS		0	0
hsa-miR-744-5p	NM_001126063	KHDC1L	69	94	1	-22.8	1	4.83702e-05	0.456	0.110897	-0.253741	-6.85115	15	25	6	CDS		0	0
hsa-miR-135b-3p	NM_001126063	KHDC1L	48	94	1	-21.4	1	4.83702e-05	0.456	-0.134095	-0.219252	-13.2745	15	18	9	CDS		0	0
hsa-miR-3177-3p	NM_138800	TRIM43	445	482	1	-22	1	4.93238e-05	0.456	-0.918027	0.0185141	-7.86061	14	22	8	CDS		0	0
hsa-miR-3944-5p	NM_138800	TRIM43	462	482	1	-21	1	4.93238e-05	0.456	0.403617	-0.039787	-6.90779	15	20	11	CDS		0	0
hsa-miR-639	NM_001126063	KHDC1L	67	86	1	-21.8	1	4.95651e-05	0.426	-0.0864058	-0.191789	-7.21463	15	19	10	CDS		0	0
hsa-miR-2277-5p	NM_138800	TRIM43	890	913	1	-27	1	4.99693e-05	0.426	-0.0777478	0.0521617	-9.01998	17	23	10	CDS		0	0
hsa-miR-6822-3p	NM_138800	TRIM43	1110	1159	1	-27.9	1	5.05344e-05	0.456	-0.204712	0.0486396	-7.16335	20	49	10	CDS		0	0
hsa-miR-2467-5p	NM_138800	TRIM43	1118	1159	1	-22.8	0	5.05344e-05	0.456	-0.427588	0.0886267	-15.2178	16	41	10	CDS		0	0
hsa-miR-3178	NM_138800	TRIM43	467	485	1	-21.5	1	5.21836e-05	0.441	0.0422283	-0.00133306	-4.90607	14	18	10	CDS		0	0
hsa-miR-6839-3p	NM_138800	TRIM43	246	278	1	-19.7	1	5.34683e-05	0.412	0.535075	0.135116	-4.90607	14	16	14	CDS		0	0
hsa-miR-939-3p	NM_138800	TRIM43	1114	1142	1	-27.1	0	5.50674e-05	0.471	-0.32411	0.155111	-13.1412	17	28	8	CDS		0	0
hsa-miR-4313	NM_001126063	KHDC1L	133	149	1	-17.8	1	5.74639e-05	0.471	-0.0489367	-0.255657	-7.05204	12	16	5	CDS		0	0
hsa-miR-3651	NM_138800	TRIM43	1160	1190	1	-24	0	5.90816e-05	0.471	-0.0708419	0.190295	-6.23056	20	30	11	CDS		0	0
hsa-miR-4459	NM_138800	TRIM43	442	479	1	-26	0	5.92651e-05	0.441	0.843414	-0.246943	-7.91236	15	18	12	CDS		0	0
hsa-miR-7107-3p	NM_138800	TRIM43	588	632	1	-23.4	0	6.43579e-05	0.544	0.13274	-0.231892	-9.65012	18	20	18	CDS		0	0
hsa-miR-6880-5p	NM_138800	TRIM43	689	710	1	-21.6	1	6.43988e-05	0.588	0.54959	-0.500749	-12.4177	16	21	8	CDS		0	0
hsa-miR-432-3p	NM_001126063	KHDC1L	123	154	0.961538	-27.3	1	6.48861e-05	0.456	-0.157208	-0.251186	-5.19005	17	22	8	CDS		0	0
hsa-miR-7704	NM_138800	TRIM43	885	927	1	-23	1	6.7295e-05	0.382	0.155428	0.0473718	-4.65016	15	22	10	CDS		0	0
hsa-miR-6874-5p	NM_138800	TRIM43	198	239	1	-20.3	1	7.41648e-05	0.412	0.223188	0.819312	-12.6041	15	22	7	CDS		0	0
hsa-miR-6085	NM_138800	TRIM43	920	934	0.961538	-21.8	0	8.07912e-05	0.397	0.614376	0.107825	-7.60849	11	14	9	CDS		0	0
hsa-miR-4800-5p	NM_138800	TRIM43	1429	1472	1	-19.3	0	8.52635e-05	0.618	0.2092	0.0679124	-6.93679	17	23	10	CDS		0	0
hsa-miR-3690	NM_138800	TRIM43	1317	1345	1	-19.2	0	8.55074e-05	0.544	-0.549639	-0.314161	-7.73889	12	15	11	CDS		0	0
hsa-miR-432-3p	NM_001126063	KHDC1L	282	325	1	-26.4	1	8.79636e-05	0.426	0.0800441	-0.265786	-5.08246	17	23	13	CDS		0	0
hsa-miR-4535	NM_001126063	KHDC1L	305	325	1	-17.7	1	8.79636e-05	0.426	-1.06129	-0.159413	-6.90779	11	15	7	CDS		0	0
hsa-miR-601	NM_138800	TRIM43	1184	1213	1	-20.2	1	8.90461e-05	0.544	0.296758	-0.025616	-4.957	17	21	8	CDS		0	0
hsa-miR-4734	NM_138800	TRIM43	243	302	1	-27.1	1	9.29336e-05	0.471	0.698106	0.122712	-6.23647	19	25	11	CDS		0	0
hsa-miR-8072	NM_138800	TRIM43	252	302	1	-24.1	1	9.29336e-05	0.471	0.501051	0.324906	-7.5866	16	22	6	CDS		0	0
hsa-miR-503-5p	NM_138800	TRIM43	281	302	1	-23.2	1	9.29336e-05	0.471	0.542949	-0.482628	-11.1286	18	21	10	CDS		0	0
hsa-miR-4466	NM_138800	TRIM43	279	302	1	-22.6	1	9.29336e-05	0.471	0.377555	-0.330053	-11.2728	15	23	6	CDS		0	0
hsa-miR-5787	NM_138800	TRIM43	471	490	1	-25.4	0	9.48203e-05	0.441	-0.332535	-0.120417	-7.70505	16	19	10	CDS		0	0
hsa-miR-6814-5p	NM_138800	TRIM43	1114	1143	1	-25.7	1	9.61915e-05	0.471	-0.324111	0.190295	-5.41313	20	29	9	CDS		0	0
hsa-miR-5571-3p	NM_138800	TRIM43	1112	1143	1	-21.2	1	9.61915e-05	0.471	-0.0853148	0.034888	-3.79332	18	31	8	CDS		0	0
hsa-miR-6838-5p	NM_138800	TRIM43	459	478	1	-22.1	1	0.00010446	0.456	0.134979	-0.0782412	-7.1818	16	19	8	CDS		0	0
hsa-miR-1180-3p	NM_001126063	KHDC1L	167	220	1	-25.7	1	0.000118662	0.456	-0.6053	-0.493504	-13.4976	16	24	9	CDS		0	0
hsa-miR-6813-5p	NM_001126063	KHDC1L	73	96	1	-25.8	0	0.000130991	0.441	-0.0489368	-0.230748	-8.82818	19	23	10	CDS		0	0
hsa-miR-3180-3p	NM_138800	TRIM43	453	486	1	-26.6	1	0.000131278	0.441	0.0388936	-0.096848	-11.744	16	22	7	CDS		0	0
hsa-miR-6816-5p	NM_138800	TRIM43	470	486	1	-23.1	1	0.000131278	0.441	0.109776	-0.080722	-6.48426	14	16	7	CDS		0	0
hsa-miR-631	NM_138800	TRIM43	1332	1346	1	-26.1	1	0.000135593	0.559	-0.409832	-0.327095	-4.76182	13	14	13	CDS		0	0
hsa-miR-423-3p	NM_138800	TRIM43	1324	1346	1	-24.2	1	0.000135593	0.559	-0.302884	-0.361919	-4.90607	17	22	10	CDS		0	0
hsa-miR-4417	NM_138800	TRIM43	249	283	1	-24.5	1	0.0001362	0.412	-0.107598	0.200861	-3.93757	18	29	9	CDS		0	0
hsa-miR-6086	NM_138800	TRIM43	250	283	1	-24	0	0.0001362	0.412	-0.107598	0.200861	-11.0886	18	33	10	CDS		0	0
hsa-miR-6771-5p	NM_138800	TRIM43	233	267	1	-24.3	1	0.000138828	0.412	0.765172	0.135116	-5.22671	19	25	8	CDS		0	0
hsa-miR-4530	NM_138800	TRIM43	233	267	1	-23.8	1	0.000138828	0.412	1.31951	0.0185139	-4.67302	16	25	8	CDS		0	0
hsa-miR-4663	NM_138800	TRIM43	1108	1126	1	-22.3	0	0.000142849	0.5	-0.324111	0.196096	-13.3192	16	18	8	CDS		0	0
hsa-miR-4296	NM_138800	TRIM43	493	510	0.974359	-21.8	1	0.000155943	0.412	0.256267	-0.0968479	-6.6181	14	17	9	CDS		0	0
hsa-miR-6860	NM_138800	TRIM43	942	979	1	-22.5	0	0.000158995	0.456	-0.00317067	0.238567	-7.91236	20	37	11	CDS		0	0
hsa-miR-15a-5p	NM_138800	TRIM43	847	871	1	-24	1	0.000160418	0.515	0.00318111	-0.0232374	-7.39609	19	24	9	CDS		0	0
hsa-miR-497-5p	NM_138800	TRIM43	848	871	1	-22.9	1	0.000160418	0.515	0.0634469	-0.0242418	-7.39609	18	23	8	CDS		0	0
hsa-miR-15b-5p	NM_138800	TRIM43	821	871	1	-22.2	1	0.000160418	0.515	0.502527	-0.269705	-5.08246	18	23	12	CDS		0	0
hsa-miR-8057	NM_138800	TRIM43	1101	1125	0.953846	-24.7	1	0.000170346	0.5	0.0288914	0.0971981	-3.79332	19	24	13	CDS		0	0
hsa-miR-6815-3p	NM_138800	TRIM43	1075	1125	1	-21	1	0.000170346	0.5	-0.38602	0.100442	-5.18008	15	19	9	CDS		0	0
hsa-miR-4642	NM_138800	TRIM43	1108	1125	1	-22.6	0	0.000170346	0.5	0.328597	0.0975933	-11.5765	14	17	9	CDS		0	0
hsa-miR-889-5p	NM_138800	TRIM43	1099	1125	1	-22.5	0	0.000170346	0.5	0.15348	0.282128	-7.27064	19	26	6	CDS		0	0
hsa-miR-30b-3p	NM_138800	TRIM43	1295	1308	0.974359	-20	1	0.000178054	0.544	-0.602705	-0.34799	-10.3988	11	13	9	CDS		0	0
hsa-miR-5586-5p	NM_138800	TRIM43	1038	1067	1	-18.4	1	0.000181787	0.588	0.49091	-0.0401921	-6.9954	14	17	10	CDS		0	0
hsa-miR-8058	NM_138800	TRIM43	889	909	1	-23.1	1	0.000187284	0.412	-0.0597701	0.0787197	-8.917	16	20	9	CDS		0	0
hsa-miR-3124-5p	NM_138800	TRIM43	891	937	1	-21.5	1	0.000189673	0.397	-0.16314	0.0788651	-11.3517	13	18	9	CDS		0	0
hsa-miR-150-3p	NM_138800	TRIM43	913	942	1	-26.7	1	0.000203847	0.382	0.382746	0.113387	-6.76235	17	23	12	CDS		0	0
hsa-miR-6779-5p	NM_138800	TRIM43	923	942	1	-22.7	0	0.000203847	0.382	0.478423	0.112806	-5.71431	14	19	8	CDS		0	0
hsa-miR-6864-3p	NM_001126063	KHDC1L	214	230	1	-21.9	1	0.000212181	0.471	-1.71559	-0.272764	-6.48426	14	16	7	CDS		0	0
hsa-miR-6875-3p	NM_138800	TRIM43	1117	1144	1	-28.7	0	0.000214214	0.456	0.0402061	0.0487293	-9.54656	16	27	11	CDS		0	0
hsa-miR-1236-5p	NM_138800	TRIM43	198	219	1	-24.2	0	0.000229721	0.456	0.598081	0.740764	-8.37653	16	21	11	CDS		0	0
hsa-miR-612	NM_001126063	KHDC1L	71	97	1	-32.1	1	0.000231916	0.456	-0.159642	-0.251186	-5.81384	21	26	9	CDS		0	0
hsa-miR-6721-5p	NM_001126063	KHDC1L	77	97	1	-22.1	1	0.000231916	0.456	-0.0943543	-0.271624	-8.00486	17	20	9	CDS		0	0
hsa-miR-3621	NM_001126063	KHDC1L	64	97	1	-26	0	0.000231916	0.456	-0.219252	-0.167519	-6.50069	16	21	14	CDS		0	0
hsa-miR-6799-5p	NM_138800	TRIM43	1289	1306	1	-25.4	1	0.000258813	0.574	-0.492151	-0.346	-8.00486	14	17	9	CDS		0	0
hsa-miR-4652-5p	NM_138800	TRIM43	1269	1306	1	-19.7	0	0.000258813	0.574	-0.767588	-0.721107	-6.07246	15	20	7	CDS		0	0
hsa-miR-6883-5p	NM_138800	TRIM43	1289	1306	1	-19.2	0	0.000258813	0.574	0.424115	-0.492262	-9.93725	14	17	11	CDS		0	0
hsa-miR-3944-3p	NM_138800	TRIM43	967	996	1	-22.9	1	0.000259324	0.529	0.146743	0.139539	-4.67302	21	29	8	CDS		0	0
hsa-miR-7114-5p	NM_138800	TRIM43	974	996	1	-21.9	0	0.000259324	0.529	-0.152868	0.0986771	-12.969	16	22	7	CDS		0	0
hsa-miR-214-3p	NM_138800	TRIM43	199	227	1	-21.4	1	0.000274591	0.441	0.359638	0.755988	-12.408	14	20	8	CDS		0	0
hsa-miR-4640-3p	NM_001126063	KHDC1L	390	454	1	-21.2	0	0.000278038	0.441	0.446913	-0.102681	-7.28695	14	19	5	CDS		0	0
hsa-miR-7151-3p	NM_138800	TRIM43	921	935	1	-22.3	1	0.000290144	0.397	0.349211	0.13562	-12.1109	13	14	13	CDS		0	0
hsa-miR-106b-3p	NM_138800	TRIM43	912	935	1	-20.1	1	0.000290144	0.397	0.349211	0.13562	-5.81821	17	23	8	CDS		0	0
hsa-miR-6813-5p	NM_138800	TRIM43	921	935	1	-24.8	0	0.000290144	0.397	0.541118	0.0791892	-7.32045	12	14	10	CDS		0	0
hsa-miR-3940-3p	NM_138800	TRIM43	1333	1347	1	-23.1	1	0.00029237	0.544	-0.781803	-0.370874	-6.46952	13	14	13	CDS		0	0
hsa-miR-8069	NM_138800	TRIM43	892	940	1	-29.2	1	0.000293005	0.397	0.0933818	0.0904878	-3.93757	21	33	9	CDS		0	0
hsa-miR-3615	NM_138800	TRIM43	862	886	1	-26	1	0.00029758	0.456	0.523928	0.111346	-5.8508	19	24	8	CDS		0	0
hsa-miR-150-5p	NM_138800	TRIM43	864	886	1	-20.5	1	0.00029758	0.456	0.523928	0.111346	-7.20497	16	22	8	CDS		0	0
hsa-miR-4768-5p	NM_138800	TRIM43	869	886	1	-17.5	0	0.00029758	0.456	0.336245	0.0639203	-6.73374	16	17	16	CDS		0	0
hsa-miR-3687	NM_001126063	KHDC1L	337	365	1	-19.9	0	0.000340684	0.426	-0.131756	-0.460094	-8.56007	14	18	11	CDS		0	0
hsa-miR-21-3p	NM_138800	TRIM43	925	975	1	-27.2	1	0.000342439	0.456	0.0808113	0.228382	-4.957	19	27	9	CDS		0	0
hsa-miR-576-5p	NM_138800	TRIM43	1045	1065	1	-21.6	1	0.000346447	0.588	0.431328	0.0516207	-6.24613	19	20	19	CDS		0	0
hsa-miR-659-3p	NM_138800	TRIM43	952	972	1	-23.4	1	0.000370012	0.441	0.478423	0.198077	-5.08246	17	20	9	CDS		0	0
hsa-miR-4325	NM_138800	TRIM43	944	976	1	-19.7	1	0.000378946	0.441	-0.0777482	0.243551	-9.45376	15	18	9	CDS		0	0
hsa-miR-433-3p	NM_138800	TRIM43	945	966	1	-24.3	1	0.00037935	0.412	-0.425608	0.193204	-8.3038	18	21	11	CDS		0	0
hsa-miR-4280	NM_001126063	KHDC1L	145	195	1	-19.6	1	0.000391009	0.471	-0.219253	-0.288229	-10.4498	14	20	9	CDS		0	0
hsa-miR-6814-5p	NM_001126063	KHDC1L	430	444	1	-19.9	0	0.000393487	0.397	0.923464	-0.322623	-9.53217	13	14	13	CDS		0	0
hsa-miR-6514-3p	NM_138800	TRIM43	962	981	1	-21.4	1	0.000422002	0.441	0.313257	0.171809	-13.6605	14	19	6	CDS		0	0
hsa-miR-3157-3p	NM_138800	TRIM43	959	981	1	-17.6	1	0.000422002	0.441	0.32674	0.23855	-5.69245	15	22	12	CDS		0	0
hsa-miR-6808-3p	NM_138800	TRIM43	947	981	1	-21.1	0	0.000422002	0.441	-0.00618492	0.208745	-8.93976	18	34	8	CDS		0	0
hsa-miR-4313	NM_138800	TRIM43	1335	1349	1	-20.3	0	0.000422077	0.544	-0.622605	-0.31615	-9.7377	11	14	8	CDS		0	0
hsa-miR-412-3p	NM_138800	TRIM43	1322	1349	1	-19.3	0	0.000422077	0.544	-0.252471	-0.346	-11.3217	13	16	10	CDS		0	0
hsa-miR-5195-3p	NM_138800	TRIM43	1399	1429	1	-21.8	1	0.000424239	0.515	-0.337834	0.176365	-4.957	19	30	10	CDS		0	0
hsa-miR-8060	NM_138800	TRIM43	235	266	1	-20.9	1	0.000430767	0.412	0.757539	0.130155	-7.28438	18	22	11	CDS		0	0
hsa-miR-7974	NM_001126063	KHDC1L	211	234	1	-25.1	1	0.000434554	0.456	-1.10884	-0.298488	-7.86061	17	23	9	CDS		0	0
hsa-miR-1908-5p	NM_138800	TRIM43	242	258	1	-22.5	1	0.000443328	0.412	0.944908	0.132636	-6.90779	15	16	15	CDS		0	0
hsa-miR-6880-5p	NM_138800	TRIM43	239	258	1	-20.9	1	0.000443328	0.412	0.905439	0.264124	-11.2074	15	19	8	CDS		0	0
hsa-miR-6503-5p	NM_138800	TRIM43	1135	1169	1	-23.4	1	0.00044758	0.471	1.36193	0.0102033	-6.54929	17	21	11	CDS		0	0
hsa-miR-485-3p	NM_138800	TRIM43	1151	1169	1	-18.8	0	0.00044758	0.471	2.36234	-0.132079	-7.7949	14	18	8	CDS		0	0
hsa-miR-29b-1-5p	NM_138800	TRIM43	1403	1426	1	-19.2	1	0.000453772	0.529	-0.169102	0.129601	-4.17062	17	23	10	CDS		0	0
hsa-miR-518c-5p	NM_138800	TRIM43	684	715	1	-20.1	0	0.000461865	0.618	0.193109	-0.495284	-8.25873	21	31	7	CDS		0	0
hsa-miR-487b-5p	NM_138800	TRIM43	295	312	1	-16.9	0	0.00046807	0.529	1.03125	-0.589307	-8.35072	15	17	12	CDS		0	0
hsa-miR-3621	NM_138800	TRIM43	236	257	1	-28.9	0	0.000478578	0.412	1.57433	-0.0484704	-5.33701	18	21	13	CDS		0	0
hsa-miR-922	NM_138800	TRIM43	238	257	1	-21.4	0	0.000478578	0.412	0.388584	0.341032	-7.9901	16	19	11	CDS		0	0
hsa-miR-4278	NM_138800	TRIM43	201	214	1	-17	0	0.000509772	0.471	0.808683	0.685381	-8.95752	11	13	10	CDS		0	0
hsa-miR-1231	NM_138800	TRIM43	1057	1075	1	-17.9	1	0.000516392	0.574	-0.429901	0.0921883	-8.42926	15	18	10	CDS		0	0
hsa-miR-1303	NM_138800	TRIM43	241	256	1	-24.1	1	0.000537	0.412	0.88949	0.0358804	-4.957	14	15	14	CDS		0	0
hsa-miR-92a-3p	NM_001126063	KHDC1L	233	253	1	-22.9	1	0.000538844	0.456	-1.04758	-0.332857	-7.60568	17	20	7	CDS		0	0
hsa-miR-1343-5p	NM_138800	TRIM43	955	995	1	-24.3	1	0.00058596	0.515	0.179014	0.11275	-6.39038	20	40	8	CDS		0	0
hsa-miR-4691-3p	NM_138800	TRIM43	1331	1348	1	-23.1	0	0.000590234	0.559	-0.284313	-0.403709	-9.16288	15	17	11	CDS		0	0
hsa-miR-1299	NM_138800	TRIM43	1402	1425	1	-26.6	1	0.000600694	0.515	-0.233657	0.20323	-4.957	20	23	16	CDS		0	0
hsa-miR-769-3p	NM_138800	TRIM43	1393	1425	1	-25.8	0	0.000600694	0.515	-0.462542	0.109701	-5.48126	21	32	7	CDS		0	0
hsa-miR-7157-5p	NM_138800	TRIM43	1331	1351	1	-20.7	0	0.000607031	0.529	0.219814	-0.214662	-9.04649	16	20	11	CDS		0	0
hsa-miR-4690-5p	NM_138800	TRIM43	225	254	1	-23	1	0.000617738	0.412	1.95531	0.018514	-4.17062	19	29	7	CDS		0	0
hsa-miR-4524a-3p	NM_138800	TRIM43	239	254	1	-18.9	1	0.000617738	0.412	1.59832	0.0805367	-4.76182	13	15	7	CDS		0	0
hsa-miR-1273d	NM_001126063	KHDC1L	251	274	1	-20.6	0	0.000644154	0.456	-0.150667	-0.530659	-12.814	17	23	9	CDS		0	0
hsa-miR-326	NM_138800	TRIM43	264	280	1	-22	0	0.000658443	0.397	0.719371	0.257921	-10.8926	14	16	12	CDS		0	0
hsa-miR-4666b	NM_138800	TRIM43	1412	1430	1	-16.3	0	0.000702136	0.529	0.262929	-0.0455156	-21.0593	13	18	8	CDS		0	0
hsa-miR-6762-5p	NM_138800	TRIM43	213	250	1	-26.8	1	0.000707329	0.412	2.44891	0.178533	-9.93282	19	23	9	CDS		0	0
hsa-miR-4674	NM_138800	TRIM43	926	948	1	-25.2	1	0.000715574	0.412	0.407637	0.122979	-6.99569	17	22	7	CDS		0	0
hsa-miR-1275	NM_138800	TRIM43	454	473	1	-19.9	1	0.000734363	0.471	0.0147937	-0.0856839	-10.1092	15	19	10	CDS		0	0
hsa-miR-8069	NM_138800	TRIM43	282	313	1	-24.6	1	0.000735418	0.544	-0.217421	-0.0335842	-3.79332	19	31	8	CDS		0	0
hsa-miR-196b-5p	NM_138800	TRIM43	291	313	1	-21.9	0	0.000735418	0.544	-0.196657	-0.398277	-6.85796	18	22	9	CDS		0	0
hsa-miR-4326	NM_138800	TRIM43	1149	1170	1	-20.5	1	0.000739921	0.471	0.942831	0.0360728	-6.76235	17	21	7	CDS		0	0
hsa-miR-4482-5p	NM_138800	TRIM43	918	955	1	-21.3	1	0.000741098	0.426	0.164945	0.116912	-5.81384	15	20	9	CDS		0	0
hsa-miR-4717-3p	NM_001126063	KHDC1L	218	252	1	-23.2	1	0.00074329	0.456	-1.09975	-0.245798	-7.16335	16	23	7	CDS		0	0
hsa-miR-433-5p	NM_138800	TRIM43	940	988	1	-24.9	1	0.000747198	0.485	-0.243801	0.242464	-4.957	19	24	9	CDS		0	0
hsa-miR-6777-5p	NM_138800	TRIM43	956	988	1	-24.4	0	0.000747198	0.485	0.439098	0.170133	-9.20149	19	32	9	CDS		0	0
hsa-miR-3195	NM_138800	TRIM43	1302	1352	0.961538	-23.2	1	0.000751666	0.544	-1.18585	-0.219638	-3.93757	17	25	7	CDS		0	0
hsa-miR-6869-3p	NM_138800	TRIM43	1333	1352	1	-22.1	0	0.000751666	0.544	-0.828234	-0.298241	-11.6382	14	19	9	CDS		0	0
hsa-miR-4640-3p	NM_138800	TRIM43	1334	1352	1	-21.6	0	0.000751666	0.544	-0.704414	-0.302221	-19.2974	14	18	9	CDS		0	0
hsa-miR-3181	NM_138800	TRIM43	1333	1352	1	-20.7	0	0.000751666	0.544	-0.230041	-0.456443	-9.81149	15	19	10	CDS		0	0
hsa-miR-6870-3p	NM_001126063	KHDC1L	427	456	1	-24	1	0.00075565	0.441	0.347317	-0.232676	-6.6181	15	18	11	CDS		0	0
hsa-miR-6810-5p	NM_138800	TRIM43	221	255	1	-23.5	1	0.000789266	0.412	1.30486	0.192177	-7.10297	19	34	10	CDS		0	0
hsa-miR-1270	NM_138800	TRIM43	228	255	1	-21.7	1	0.000789266	0.412	2.41741	0.148762	-8.34548	18	27	9	CDS		0	0
hsa-miR-650	NM_138800	TRIM43	235	255	1	-21.6	1	0.000789266	0.412	1.68692	0.189696	-6.62812	16	20	8	CDS		0	0
hsa-miR-1273f	NM_138800	TRIM43	237	255	1	-18.7	1	0.000789266	0.412	1.45813	-0.0571534	-4.99396	16	18	10	CDS		0	0
hsa-miR-664b-5p	NM_001126063	KHDC1L	370	410	1	-31.6	1	0.000807242	0.397	0.0195305	-0.105517	-5.70655	20	24	9	CDS		0	0
hsa-miR-3929	NM_001126063	KHDC1L	369	410	1	-25.7	1	0.000807242	0.397	-0.888186	-0.214727	-7.5866	17	21	12	CDS		0	0
hsa-miR-4257	NM_138800	TRIM43	947	967	1	-22.7	0	0.000832647	0.426	-0.104714	0.15311	-12.6925	15	20	6	CDS		0	0
hsa-miR-4802-5p	NM_138800	TRIM43	448	468	1	-19.8	0	0.000854223	0.515	-1.13304	-0.0137377	-8.53912	17	20	9	CDS		0	0
hsa-miR-29c-5p	NM_138800	TRIM43	538	557	1	-25.6	0	0.00087249	0.559	0.283834	-0.0270621	-13.6656	17	19	15	CDS		0	0
hsa-miR-6820-5p	NM_138800	TRIM43	921	953	1	-23.1	1	0.000874226	0.412	0.645274	0.0776724	-4.99396	16	32	11	CDS		0	0
hsa-miR-5087	NM_001126063	KHDC1L	189	241	1	-22.2	1	0.000929105	0.471	0.133765	-0.484011	-5.3155	18	22	11	CDS		0	0
hsa-miR-6753-5p	NM_138800	TRIM43	218	265	1	-32.5	0	0.000936743	0.397	1.36732	0.104907	-6.9696	19	24	9	CDS		0	0
hsa-miR-4462	NM_138800	TRIM43	235	265	1	-22.3	0	0.000936743	0.397	0.851686	0.156204	-6.74759	15	22	12	CDS		0	0
hsa-miR-5004-5p	NM_138800	TRIM43	236	253	1	-17.4	0	0.000937959	0.412	0.829633	-0.125378	-8.66051	11	15	9	CDS		0	0
hsa-miR-1225-5p	NM_138800	TRIM43	1402	1424	1	-23.5	1	0.000961486	0.515	-0.0800076	0.122636	-7.16335	19	22	8	CDS		0	0
hsa-miR-6864-3p	NM_001126063	KHDC1L	427	468	1	-24.8	1	0.00100757	0.5	0.238237	-0.26992	-4.957	17	25	10	CDS		0	0
hsa-miR-4733-3p	NM_001126063	KHDC1L	359	395	1	-22.4	1	0.0010264	0.368	-0.769994	-0.200544	-12.4177	14	18	8	CDS		0	0
hsa-miR-1273g-5p	NM_138800	TRIM43	975	990	1	-21.4	1	0.0010395	0.5	0.0719132	0.100255	-7.73085	13	15	10	CDS		0	0
hsa-miR-3677-5p	NM_138800	TRIM43	945	990	1	-24.2	0	0.0010395	0.5	0.0589033	0.2704	-8.70704	18	45	9	CDS		0	0
hsa-miR-4763-3p	NM_138800	TRIM43	236	259	1	-28.4	1	0.00104604	0.426	1.12624	0.245517	-7.61919	20	23	10	CDS		0	0
hsa-miR-197-5p	NM_138800	TRIM43	208	259	1	-26.8	1	0.00104604	0.426	1.17586	0.171865	-4.76182	18	26	9	CDS		0	0
hsa-miR-6721-5p	NM_138800	TRIM43	234	259	1	-23.1	1	0.00104604	0.426	0.985742	-0.00381419	-4.02637	19	25	13	CDS		0	0
hsa-miR-885-3p	NM_138800	TRIM43	235	259	1	-22.1	1	0.00104604	0.426	0.62675	0.0966624	-5.45975	17	24	6	CDS		0	0
hsa-miR-4650-3p	NM_138800	TRIM43	238	259	1	-19.9	1	0.00104604	0.426	1.01708	0.195899	-6.76235	18	21	8	CDS		0	0
hsa-miR-365a-5p	NM_138800	TRIM43	229	284	1	-22.9	0	0.0010694	0.426	1.61617	0.0482848	-5.33701	17	34	11	CDS		0	0
hsa-miR-4700-3p	NM_001126063	KHDC1L	426	469	1	-27	1	0.00108862	0.515	0.273474	-0.0295004	-9.02428	17	24	7	CDS		0	0
hsa-miR-8079	NM_138800	TRIM43	658	675	1	-19	0	0.00111223	0.485	-0.407519	-0.226512	-7.80367	14	17	9	CDS		0	0
hsa-miR-92a-1-5p	NM_138800	TRIM43	902	932	1	-18.6	1	0.00112144	0.397	0.205394	0.0682536	-6.97192	15	25	8	CDS		0	0
hsa-miR-1237-5p	NM_138800	TRIM43	970	994	1	-27.4	1	0.00119369	0.515	0.185169	0.195665	-5.76291	17	24	9	CDS		0	0
hsa-miR-6842-5p	NM_138800	TRIM43	977	994	1	-20.3	1	0.00119369	0.515	-0.146511	0.16634	-12.2551	14	17	10	CDS		0	0
hsa-miR-105-3p	NM_138800	TRIM43	972	994	1	-21.7	0	0.00119369	0.515	0.18517	0.121165	-6.42973	17	22	6	CDS		0	0
hsa-miR-142-3p	NM_138800	TRIM43	1137	1151	1	-19.8	1	0.00119606	0.456	-0.0179626	-0.0206411	-4.76182	13	14	13	CDS		0	0
hsa-miR-3911	NM_138800	TRIM43	1126	1151	1	-24.3	0	0.00119606	0.456	0.213179	0.107619	-7.65065	18	25	9	CDS		0	0
hsa-miR-5189-3p	NM_138800	TRIM43	642	665	1	-19.8	1	0.00121207	0.485	-1.20787	-0.299047	-7.32605	15	23	7	CDS		0	0
hsa-miR-632	NM_001126063	KHDC1L	119	139	1	-21.8	0	0.00121302	0.515	-0.176018	-0.145165	-6.64494	17	20	7	CDS		0	0
hsa-miR-6132	NM_138800	TRIM43	892	952	1	-24.4	1	0.00124698	0.412	0.125891	0.0794718	-5.38561	16	39	8	CDS		0	0
hsa-miR-5693	NM_138800	TRIM43	901	952	1	-22.6	1	0.00124698	0.412	0.0218186	0.0460944	-7.05204	12	15	6	CDS		0	0
hsa-miR-6792-5p	NM_138800	TRIM43	916	952	1	-27	0	0.00124698	0.412	0.319156	0.19748	-9.54656	15	18	11	CDS		0	0
hsa-miR-1224-5p	NM_138800	TRIM43	1295	1319	1	-30.4	1	0.00127583	0.5	-0.156069	-0.3261	-5.18008	18	24	9	CDS		0	0
hsa-miR-6858-5p	NM_138800	TRIM43	1298	1319	1	-28	1	0.00127583	0.5	-1.24391	-0.142029	-5.41313	17	21	9	CDS		0	0
hsa-miR-6834-5p	NM_138800	TRIM43	1302	1319	1	-20.6	1	0.00127583	0.5	-1.17482	-0.159939	-5.76291	13	17	7	CDS		0	0
hsa-miR-3918	NM_138800	TRIM43	211	251	1	-31	1	0.00131028	0.426	1.27226	-0.0843422	-3.93757	19	40	8	CDS		0	0
hsa-miR-6836-5p	NM_138800	TRIM43	220	251	1	-27.2	1	0.00131028	0.426	1.96433	-0.0323444	-4.52877	19	31	8	CDS		0	0
hsa-miR-6885-5p	NM_138800	TRIM43	227	251	1	-24.6	0	0.00131028	0.426	1.9499	-0.0732793	-7.1427	18	24	10	CDS		0	0
hsa-miR-6811-3p	NM_138800	TRIM43	947	982	1	-26.9	1	0.00133477	0.456	-0.116271	0.216	-8.00486	19	35	9	CDS		0	0
hsa-miR-6849-3p	NM_138800	TRIM43	962	982	1	-23.1	0	0.00133477	0.456	0.440732	0.190543	-11.1505	17	20	12	CDS		0	0
hsa-miR-3130-5p	NM_001126063	KHDC1L	391	431	1	-25.1	0	0.00136996	0.382	-0.188488	-0.150194	-9.54656	12	14	12	CDS		0	0
hsa-miR-212-3p	NM_001126063	KHDC1L	413	431	1	-19.9	0	0.00136996	0.382	0.556123	-0.211664	-10.5968	14	18	8	CDS		0	0
hsa-miR-6743-5p	NM_138800	TRIM43	267	296	1	-26.3	1	0.00141425	0.456	-0.678207	0.118991	-4.957	17	29	7	CDS		0	0
hsa-miR-6778-5p	NM_138800	TRIM43	983	1014	1	-23.4	1	0.00150759	0.559	0.604657	0.185061	-10.1092	19	31	10	CDS		0	0
hsa-miR-1236-3p	NM_001126063	KHDC1L	407	459	1	-24.8	1	0.0015529	0.456	0.188377	-0.340247	-6.81899	18	23	7	CDS		0	0
hsa-miR-6833-3p	NM_001126063	KHDC1L	407	459	1	-23.6	1	0.0015529	0.456	0.591581	-0.303371	-7.28438	19	23	8	CDS		0	0
hsa-miR-6895-3p	NM_001126063	KHDC1L	427	459	1	-20.8	1	0.0015529	0.456	0.273474	-0.187957	-5.9255	15	21	7	CDS		0	0
hsa-miR-6813-3p	NM_001126063	KHDC1L	427	459	1	-28	0	0.0015529	0.456	0.249161	-0.259412	-9.04737	16	23	7	CDS		0	0
hsa-miR-6511a-3p	NM_001126063	KHDC1L	415	459	1	-26.4	0	0.0015529	0.456	0.543358	-0.205991	-9.95757	17	21	10	CDS		0	1
hsa-miR-6891-3p	NM_001126063	KHDC1L	422	459	1	-24	0	0.0015529	0.456	0.6706	-0.336806	-6.75067	17	21	7	CDS		0	0
hsa-miR-6881-3p	NM_001126063	KHDC1L	409	460	1	-25.7	1	0.00157792	0.456	-0.579941	-0.29628	-6.6181	18	23	7	CDS		0	0
hsa-miR-593-5p	NM_138800	TRIM43	1337	1353	1	-22.7	1	0.00158055	0.559	0.224233	-0.482312	-8.6811	13	16	9	CDS		0	0
hsa-miR-5589-3p	NM_138800	TRIM43	1335	1353	1	-20.1	1	0.00158055	0.559	-0.828236	-0.374854	-7.3964	16	18	12	CDS		0	0
hsa-miR-3940-5p	NM_001126063	KHDC1L	404	424	0.961538	-22.9	1	0.00161085	0.382	-0.0391931	-0.272877	-3.79332	16	20	8	CDS		0	0
hsa-miR-1268b	NM_001126063	KHDC1L	394	424	1	-24.6	0	0.00161085	0.382	-0.209119	-0.0977166	-12.9896	17	30	7	CDS		0	0
hsa-miR-99b-5p	NM_138800	TRIM43	615	663	1	-25.1	1	0.0016849	0.5	-0.800184	-0.310452	-5.81384	17	20	13	CDS		0	0
hsa-miR-99a-5p	NM_138800	TRIM43	650	663	1	-15.6	1	0.0016849	0.5	-1.68426	-0.281967	-8.75027	11	13	8	CDS		0	0
hsa-miR-100-5p	NM_138800	TRIM43	650	663	1	-15.6	1	0.0016849	0.5	-1.68426	-0.281967	-8.75027	11	13	8	CDS		0	0
hsa-miR-1225-3p	NM_138800	TRIM43	962	984	1	-22.6	0	0.00180768	0.471	0.737971	0.176345	-9.08403	18	22	14	CDS		0	0
hsa-miR-6871-3p	NM_138800	TRIM43	412	428	1	-24.3	0	0.00184536	0.559	0.917843	-0.383392	-16.4234	14	16	7	CDS		0	0
hsa-miR-493-3p	NM_138800	TRIM43	1463	1480	1	-21.5	0	0.00187327	0.574	0.121641	-0.024621	-12.0785	14	17	10	CDS		0	0
hsa-miR-4736	NM_138800	TRIM43	1465	1480	1	-18.8	0	0.00187327	0.574	0.568529	-0.0932745	-13.6656	13	15	9	CDS		0	0
hsa-miR-4689	NM_138800	TRIM43	1298	1318	1	-27.4	1	0.00200379	0.485	-1.35889	-0.143024	-4.52877	18	20	10	CDS		0	0
hsa-miR-6811-3p	NM_138800	TRIM43	412	429	1	-22.1	1	0.0020551	0.559	-0.258816	-0.29408	-8.917	15	17	8	CDS		0	0
hsa-miR-6816-5p	NM_138800	TRIM43	239	260	0.961538	-26.3	1	0.00208774	0.412	0.669753	0.101624	-4.76182	18	21	7	CDS		0	0
hsa-miR-6735-5p	NM_138800	TRIM43	231	260	1	-26.1	1	0.00208774	0.412	1.12872	-0.077001	-3.79332	21	29	8	CDS		0	0
hsa-miR-1910-3p	NM_138800	TRIM43	210	260	1	-21.8	1	0.00208774	0.412	-0.384633	0.570366	-5.96246	13	16	8	CDS		0	0
hsa-miR-138-5p	NM_138800	TRIM43	528	548	1	-20.4	1	0.00217274	0.544	0.06193	-0.0574648	-14.01	15	20	8	CDS		0	0
hsa-miR-4523	NM_138800	TRIM43	529	548	1	-24.6	0	0.00217274	0.544	0.0147923	-0.0877877	-13.2389	15	19	10	CDS		0	0
hsa-miR-7158-5p	NM_138800	TRIM43	765	788	1	-23.9	1	0.00219656	0.632	-0.448812	-0.310201	-4.90607	17	23	7	CDS		0	0
hsa-miR-3614-5p	NM_138800	TRIM43	528	549	1	-21.2	0	0.00228145	0.544	0.478367	-0.120729	-10.4523	15	21	7	CDS		0	0
hsa-miR-550a-5p	NM_138800	TRIM43	1124	1149	1	-25.2	1	0.00229489	0.456	-0.0103988	0.0625332	-4.67302	21	25	17	CDS		0	0
hsa-miR-551b-5p	NM_138800	TRIM43	168	184	0.980769	-18.4	0	0.00237721	0.5	0.41264	0.1371	-19.4239	13	16	11	CDS		0	0
hsa-miR-5589-5p	NM_138800	TRIM43	912	931	1	-30.5	1	0.00237882	0.397	0.0435987	0.112963	-13.7119	17	19	9	CDS		0	0
hsa-miR-8077	NM_138800	TRIM43	896	931	1	-22.6	1	0.00237882	0.397	0.258713	0.118326	-7.32605	18	35	5	CDS		0	0
hsa-miR-3151-5p	NM_138800	TRIM43	900	931	1	-21	1	0.00237882	0.397	0.0166329	0.131165	-6.08385	16	22	9	CDS		0	0
hsa-miR-6854-3p	NM_138800	TRIM43	865	887	0.961538	-20	0	0.00246649	0.456	0.299002	0.0612564	-9.33931	17	22	7	CDS		0	0
hsa-miR-6857-3p	NM_138800	TRIM43	774	789	1	-19.5	0	0.00251142	0.618	-0.0470405	-0.36444	-6.80703	13	15	8	CDS		0	0
hsa-miR-6783-3p	NM_001126063	KHDC1L	138	159	1	-20.8	1	0.00263049	0.471	0.273809	-0.187318	-3.79332	15	21	12	CDS		0	0
hsa-miR-4700-5p	NM_001126063	KHDC1L	143	159	1	-17.9	1	0.00263049	0.471	0.462007	-0.212865	-6.31659	13	16	12	CDS		0	0
hsa-miR-615-3p	NM_001126063	KHDC1L	129	159	1	-20.4	0	0.00263049	0.471	-0.134094	-0.154745	-9.31708	18	22	12	CDS		0	0
hsa-miR-5571-5p	NM_138800	TRIM43	1036	1052	1	-20	1	0.00265631	0.588	0.330822	-0.0408211	-8.3038	15	16	15	CDS		0	0
hsa-miR-6736-5p	NM_001126063	KHDC1L	195	213	1	-22.5	1	0.00285386	0.456	-0.279635	-0.453872	-10.1658	17	18	17	CDS		0	0
hsa-let-7g-3p	NM_138800	TRIM43	641	662	1	-20.8	0	0.0030763	0.5	-0.400395	-0.15521	-5.83853	18	21	12	CDS		0	0
hsa-miR-609	NM_138800	TRIM43	525	546	1	-19.5	1	0.00311383	0.529	-0.32261	-0.141458	-7.83842	15	21	10	CDS		0	0
hsa-miR-23a-5p	NM_138800	TRIM43	515	546	1	-24.5	0	0.00311383	0.529	-0.168795	-0.0599467	-6.73762	18	31	8	CDS		0	0
hsa-miR-6798-5p	NM_138800	TRIM43	1419	1446	1	-23.3	1	0.00326656	0.529	0.103731	-0.116159	-5.77128	19	27	8	CDS		0	0
hsa-miR-6746-5p	NM_138800	TRIM43	1420	1446	1	-23.2	1	0.00326656	0.529	0.0879292	-0.020641	-4.65016	19	26	7	CDS		0	0
hsa-miR-6831-5p	NM_138800	TRIM43	1423	1446	1	-20.5	0	0.00326656	0.529	-0.119428	0.0559726	-10.8814	19	23	12	CDS		0	0
hsa-miR-500a-5p	NM_138800	TRIM43	885	900	1	-18.6	0	0.00349082	0.382	0.0880929	0.126247	-8.33988	14	15	14	CDS		0	0
hsa-miR-504-3p	NM_138800	TRIM43	241	262	1	-27.6	0	0.00354345	0.426	0.653213	-0.00133326	-5.83853	19	21	10	CDS		0	0
hsa-miR-6090	NM_138800	TRIM43	243	262	1	-25.8	0	0.00354345	0.426	1.1524	0.166128	-7.65065	16	19	11	CDS		0	0
hsa-miR-6821-5p	NM_138800	TRIM43	922	957	1	-26	0	0.00358905	0.412	0.00937218	0.175295	-6.23056	21	35	6	CDS		0	0
hsa-miR-7845-5p	NM_138800	TRIM43	242	261	1	-21.2	0	0.00364697	0.426	0.925477	0.128914	-5.83853	16	19	11	CDS		0	0
hsa-miR-4780	NM_138800	TRIM43	1033	1050	1	-18.9	1	0.0037664	0.603	0.245813	-0.0521575	-5.19005	13	17	9	CDS		0	0
hsa-miR-1238-3p	NM_138800	TRIM43	659	679	1	-20.6	1	0.00377232	0.5	-0.548585	-0.250405	-5.38561	16	20	12	CDS		0	0
hsa-miR-671-5p	NM_138800	TRIM43	1295	1316	0.961538	-25.9	1	0.00390371	0.515	-1.19969	-0.189788	-7.54034	18	21	8	CDS		0	0
hsa-miR-4695-5p	NM_138800	TRIM43	1295	1316	1	-25.1	1	0.00390371	0.515	-1.07034	-0.178843	-5.77128	17	21	8	CDS		0	0
hsa-miR-6750-5p	NM_138800	TRIM43	1296	1316	1	-23.9	1	0.00390371	0.515	-1.07034	-0.178843	-5.26888	18	20	16	CDS		0	0
hsa-miR-6090	NM_138800	TRIM43	1295	1316	1	-22.5	1	0.00390371	0.515	-1.07034	-0.178843	-5.8508	16	21	8	CDS		0	0
hsa-miR-6768-5p	NM_138800	TRIM43	1414	1447	1	-24.4	0	0.00398586	0.529	0.2092	0.0679124	-7.37138	19	27	10	CDS		0	0
hsa-miR-5002-5p	NM_138800	TRIM43	842	860	1	-16.8	1	0.00400862	0.559	-0.166456	-0.0732193	-7.35355	15	18	9	CDS		0	0
hsa-miR-6777-3p	NM_001126063	KHDC1L	292	329	1	-25.9	0	0.0040978	0.426	0.295918	-0.207635	-6.50069	16	24	7	CDS		0	0
hsa-miR-2861	NM_138800	TRIM43	928	959	1	-25.8	0	0.00412075	0.397	-0.0633019	0.101744	-9.28323	17	23	12	CDS		0	0
hsa-miR-939-5p	NM_138800	TRIM43	921	959	1	-25.4	0	0.00412075	0.397	0.0903672	0.144651	-8.40165	19	38	6	CDS		0	0
hsa-miR-323b-5p	NM_138800	TRIM43	914	959	1	-24.4	0	0.00412075	0.397	0.281235	0.184389	-10.9444	17	20	11	CDS		0	0
hsa-miR-6125	NM_138800	TRIM43	218	264	1	-28.7	1	0.00417703	0.412	1.87518	0.182254	-3.93757	18	21	13	CDS		0	0
hsa-miR-3960	NM_138800	TRIM43	244	264	1	-29.7	0	0.00417703	0.412	0.765172	0.135116	-5.69428	17	20	13	CDS		0	0
hsa-miR-6858-5p	NM_138800	TRIM43	248	286	1	-26.1	0	0.00419539	0.426	0.285672	0.120231	-7.80875	20	38	9	CDS		0	0
hsa-miR-764	NM_138800	TRIM43	263	286	1	-21.9	0	0.00419539	0.426	0.747724	0.314982	-16.134	15	23	8	CDS		0	0
hsa-miR-503-3p	NM_138800	TRIM43	1149	1175	1	-20.6	0	0.0046487	0.485	0.965385	0.0659221	-7.38222	19	26	9	CDS		0	0
hsa-miR-4704-3p	NM_138800	TRIM43	1137	1184	1	-21.4	1	0.00473485	0.485	0.938094	0.16144	-3.93757	21	35	9	CDS		0	0
hsa-miR-3615	NM_138800	TRIM43	500	552	1	-27.2	1	0.00475659	0.529	0.0941825	-0.112974	-4.99396	19	27	8	CDS		0	0
hsa-miR-6818-3p	NM_138800	TRIM43	534	552	1	-18.5	0	0.00475659	0.529	0.00720418	-0.169845	-6.51454	14	18	9	CDS		0	0
hsa-miR-6724-5p	NM_138800	TRIM43	922	960	1	-29.3	1	0.00485089	0.397	0.092474	0.23091	-6.10696	20	38	10	CDS		0	0
hsa-miR-5571-3p	NM_001126063	KHDC1L	139	160	1	-25.2	0	0.00520961	0.456	0.223567	-0.218613	-8.05661	17	21	9	CDS		0	0
hsa-miR-3689b-3p	NM_138800	TRIM43	1025	1049	1	-24.3	0	0.00525703	0.618	0.112656	0.0414045	-6.73762	20	24	12	CDS		0	0
hsa-miR-3689c	NM_138800	TRIM43	1025	1049	1	-24.3	0	0.00525703	0.618	0.112656	0.0414045	-6.73762	20	24	12	CDS		0	0
hsa-miR-7111-3p	NM_138800	TRIM43	1179	1246	1	-22	1	0.00578308	0.618	-0.297577	0.148506	-3.79332	21	67	6	CDS		0	0
hsa-miR-589-5p	NM_138800	TRIM43	1131	1174	1	-24.2	0	0.00603425	0.5	-0.227455	0.0201531	-9.81332	18	26	8	CDS		0	0
hsa-miR-6808-3p	NM_138800	TRIM43	636	660	1	-23.5	0	0.00628383	0.515	-0.0606518	-0.31999	-9.79437	18	24	6	CDS		0	0
hsa-miR-4448	NM_001126063	KHDC1L	370	391	1	-23.4	0	0.00665067	0.397	-0.443784	-0.165086	-7.12766	17	21	12	CDS		0	0
hsa-miR-4421	NM_138800	TRIM43	1448	1483	1	-18.6	1	0.00671711	0.574	-0.064088	-0.104219	-5.9393	13	21	7	CDS		0	0
hsa-miR-619-3p	NM_138800	TRIM43	1462	1483	1	-20.4	0	0.00671711	0.574	0.511673	0.00622338	-9.56953	18	21	8	CDS		0	0
hsa-miR-6132	NM_138800	TRIM43	384	402	1	-25.1	1	0.00674812	0.529	-0.722473	-0.109252	-4.957	16	18	9	CDS		0	0
hsa-miR-219a-1-3p	NM_138800	TRIM43	1061	1082	1	-20.6	0	0.00699077	0.603	-0.323891	0.0936662	-7.0388	18	21	12	CDS		0	0
hsa-miR-6776-3p	NM_138800	TRIM43	618	656	1	-21.7	1	0.00785084	0.5	-0.41445	-0.272767	-8.40586	15	19	9	CDS		0	0
hsa-miR-221-3p	NM_138800	TRIM43	635	656	1	-19.8	1	0.00785084	0.5	-0.453565	-0.157203	-4.79441	18	21	13	CDS		0	0
hsa-miR-575	NM_138800	TRIM43	1420	1432	0.974359	-21.7	1	0.00787866	0.544	-0.881299	0.0072184	-10.3988	11	12	11	CDS		0	0
hsa-miR-6862-5p	NM_138800	TRIM43	1412	1432	1	-22.6	0	0.00787866	0.544	0.0871488	-0.0604403	-9.06331	16	20	6	CDS		0	0
hsa-miR-520e	NM_138800	TRIM43	517	535	1	-19.6	0	0.00814805	0.456	0.0399829	-0.0360657	-14.722	15	18	9	CDS		0	0
hsa-miR-4708-5p	NM_138800	TRIM43	639	658	1	-20.8	0	0.00855013	0.5	-0.56562	-0.240624	-11.7623	16	19	9	CDS		0	0
hsa-miR-4758-5p	NM_138800	TRIM43	918	949	1	-26.4	0	0.00866022	0.412	0.387413	0.11932	-6.77039	21	31	6	CDS		0	0
hsa-miR-4762-3p	NM_138800	TRIM43	1466	1484	1	-21.3	1	0.00897431	0.588	0.69298	-0.0355657	-11.254	17	18	17	CDS		0	0
hsa-miR-3936	NM_001126063	KHDC1L	405	423	1	-19.7	0	0.00922317	0.397	-0.146885	-0.240256	-13.6656	14	18	8	CDS		0	0
hsa-miR-4721	NM_138800	TRIM43	1389	1410	1	-23.7	1	0.00948946	0.574	-0.743811	0.108706	-8.00486	16	21	7	CDS		0	0
hsa-miR-6814-3p	NM_138800	TRIM43	1038	1057	1	-20.5	1	0.0103445	0.588	0.57265	-0.0557013	-6.90779	14	19	11	CDS		0	0
hsa-miR-127-5p	NM_138800	TRIM43	1033	1057	1	-22	0	0.0103445	0.588	0.371747	-0.0372665	-11.5151	18	24	15	CDS		0	0
hsa-miR-23b-3p	NM_138800	TRIM43	643	655	1	-17.3	1	0.0111438	0.485	-0.354762	-0.200802	-10.3988	11	12	11	CDS		0	0
hsa-miR-23c	NM_138800	TRIM43	643	655	1	-17.3	1	0.0111438	0.485	-0.354762	-0.200802	-10.3988	11	12	11	CDS		0	0
hsa-miR-4537	NM_001126063	KHDC1L	137	162	0.961538	-19.9	1	0.0111507	0.471	0.184394	-0.233942	-5.03583	18	25	7	CDS		0	0
hsa-miR-4483	NM_138800	TRIM43	1293	1303	1	-17	1	0.0113724	0.559	-0.0322498	-0.421618	-14.4661	9	10	9	CDS		0	0
hsa-miR-3144-3p	NM_138800	TRIM43	728	751	0.961538	-23.8	0	0.0114393	0.632	-0.24681	-0.143466	-7.91236	20	23	15	CDS		0	0
hsa-miR-6074	NM_138800	TRIM43	1071	1090	1	-16.9	0	0.0123038	0.559	-0.942962	0.172617	-5.72816	16	19	11	CDS		0	0
hsa-miR-377-5p	NM_138800	TRIM43	1377	1409	0.961538	-22.1	0	0.0123462	0.559	0.294309	-0.0335757	-8.48048	18	24	8	CDS		0	0
hsa-miR-548b-3p	NM_138800	TRIM43	495	540	1	-22.8	0	0.012592	0.5	0.38622	-0.0261422	-15.5666	14	16	14	CDS		0	0
hsa-miR-7848-3p	NM_138800	TRIM43	527	540	1	-18.8	0	0.012592	0.5	0.620134	-0.132295	-12.3713	12	13	12	CDS		0	0
hsa-miR-6738-5p	NM_138800	TRIM43	207	263	1	-25.7	1	0.0127099	0.412	0.434066	0.573772	-9.29429	18	20	18	CDS		0	0
hsa-miR-6778-5p	NM_138800	TRIM43	245	263	1	-22.7	1	0.0127099	0.412	1.73654	0.203341	-7.48864	17	18	17	CDS		0	0
hsa-miR-6754-3p	NM_138800	TRIM43	519	541	1	-22.7	0	0.0127112	0.5	-0.161352	0.00114785	-5.71431	14	17	8	CDS		0	0
hsa-miR-1298-5p	NM_138800	TRIM43	519	542	1	-19	0	0.0127905	0.5	0.19838	-0.0583388	-7.20265	18	23	13	CDS		0	0
hsa-miR-6858-5p	NM_138800	TRIM43	1439	1463	1	-29	1	0.0134671	0.574	0.0818421	-0.158943	-6.76235	20	24	10	CDS		0	0
hsa-miR-877-5p	NM_138800	TRIM43	1440	1463	1	-22.3	1	0.0134671	0.574	0.105722	-0.0266109	-6.76235	19	23	13	CDS		0	0
hsa-miR-1275	NM_138800	TRIM43	1448	1463	1	-19.8	1	0.0134671	0.574	0.301307	-0.0554653	-4.90607	14	15	14	CDS		0	0
hsa-miR-22-5p	NM_138800	TRIM43	529	543	1	-18.6	1	0.0138689	0.515	-0.32261	-0.196526	-8.10863	12	14	10	CDS		0	0
hsa-miR-6501-5p	NM_138800	TRIM43	512	543	0.969231	-22.7	0	0.0138689	0.515	-0.421847	-0.135302	-11.2824	15	19	10	CDS		0	0
hsa-miR-5100	NM_138800	TRIM43	525	543	1	-20.6	0	0.0138689	0.515	0.776076	-0.0856005	-13.0398	15	18	11	CDS		0	0
hsa-miR-5197-3p	NM_138800	TRIM43	139	153	1	-16.3	0	0.0141421	0.559	0.442286	0.068422	-8.70704	12	14	7	CDS		0	0
hsa-miR-4652-5p	NM_001126063	KHDC1L	337	377	1	-18.8	0	0.0164164	0.426	-0.349229	-0.451584	-8.953	11	13	11	CDS		0	0
hsa-miR-3190-5p	NM_138800	TRIM43	641	669	1	-23.8	1	0.0165627	0.5	-0.914456	-0.0899226	-3.93757	19	28	8	CDS		0	0
hsa-miR-326	NM_138800	TRIM43	636	669	1	-23.8	0	0.0165627	0.5	-0.816568	-0.113661	-6.50069	17	33	9	CDS		0	0
hsa-miR-7107-3p	NM_001126063	KHDC1L	133	161	1	-21.6	1	0.0173183	0.471	-0.0895502	-0.223723	-17.4589	18	28	10	CDS		0	0
hsa-miR-4682	NM_138800	TRIM43	1033	1058	1	-23.8	0	0.0181	0.603	0.278073	-0.0484214	-10.4142	18	25	10	CDS		0	0
hsa-miR-5591-5p	NM_138800	TRIM43	1417	1434	1	-23	1	0.0181512	0.544	-0.597019	0.0868169	-6.99569	16	17	16	CDS		0	0
hsa-miR-4633-3p	NM_138800	TRIM43	1419	1434	1	-20	1	0.0181512	0.544	-0.937018	0.0569675	-11.0777	12	15	10	CDS		0	0
hsa-miR-6779-5p	NM_138800	TRIM43	1394	1434	1	-22.4	0	0.0181512	0.544	-0.742002	0.120646	-7.27064	13	17	8	CDS		0	0
hsa-miR-6727-5p	NM_001126063	KHDC1L	397	417	1	-26.6	1	0.0192401	0.412	-0.338056	-0.172887	-8.07147	14	20	7	CDS		0	0
hsa-miR-1183	NM_138800	TRIM43	478	537	1	-24.7	0	0.0197415	0.471	0.0672463	-0.039787	-6.72377	21	36	9	CDS		0	0
hsa-miR-373-3p	NM_138800	TRIM43	514	536	1	-20.3	1	0.0204651	0.471	0.487819	-0.0574658	-14.01	15	22	7	CDS		0	0
hsa-miR-6797-5p	NM_138800	TRIM43	1440	1461	1	-24.9	1	0.0214754	0.559	0.623112	-0.0295958	-6.24613	19	21	10	CDS		0	0
hsa-miR-3689a-3p	NM_138800	TRIM43	140	167	1	-18.9	1	0.0216116	0.529	-0.810255	0.121167	-5.76291	13	17	9	CDS		0	0
hsa-miR-3689b-3p	NM_138800	TRIM43	146	167	1	-18.9	1	0.0216116	0.529	-0.874589	0.184289	-5.76291	13	17	9	CDS		0	0
hsa-miR-3689c	NM_138800	TRIM43	146	167	1	-18.9	1	0.0216116	0.529	-0.874589	0.184289	-5.76291	13	17	9	CDS		0	0
hsa-miR-204-3p	NM_138800	TRIM43	146	167	1	-18.3	0	0.0216116	0.529	-0.398403	0.225717	-8.97132	16	21	10	CDS		0	0
hsa-miR-6133	NM_138800	TRIM43	1417	1435	1	-23.5	1	0.0232168	0.544	-0.633659	-0.0345707	-7.2559	15	18	9	CDS		0	0
hsa-miR-708-5p	NM_138800	TRIM43	1419	1435	1	-23	1	0.0232168	0.544	-0.473357	0.0977617	-15.5225	15	16	15	CDS		0	0
hsa-miR-6085	NM_138800	TRIM43	1400	1435	1	-22.9	1	0.0232168	0.544	-0.335815	0.248004	-3.93757	16	35	9	CDS		0	0
hsa-miR-5705	NM_138800	TRIM43	384	405	1	-20.7	1	0.0263525	0.544	-0.289531	-0.112974	-5.69245	17	21	14	CDS		0	0
hsa-miR-5001-5p	NM_001126063	KHDC1L	354	375	1	-23.5	1	0.0265893	0.426	-0.601823	-0.251603	-10.2211	17	21	9	CDS		0	0
hsa-miR-3197	NM_138800	TRIM43	156	189	1	-24.2	1	0.0280782	0.485	0.400643	0.284044	-4.79441	21	33	10	CDS		0	0
hsa-miR-7854-3p	NM_138800	TRIM43	172	189	1	-20.1	1	0.0280782	0.485	0.338964	0.395777	-6.74884	15	17	11	CDS		0	0
hsa-miR-2277-3p	NM_138800	TRIM43	1335	1356	1	-24.9	0	0.0290473	0.574	-0.669038	-0.346	-10.1722	18	21	9	CDS		0	0
hsa-miR-4784	NM_138800	TRIM43	1414	1436	1	-21.5	1	0.0292494	0.544	-0.410944	-0.0435256	-7.3076	16	22	7	CDS		0	0
hsa-miR-3682-3p	NM_138800	TRIM43	173	188	1	-18.9	1	0.0298592	0.485	0.0672461	0.103546	-6.34001	13	15	7	CDS		0	0
hsa-miR-4706	NM_001126063	KHDC1L	353	376	1	-24.8	0	0.0301472	0.441	-0.261429	-0.404071	-16.2889	17	23	11	CDS		0	0
hsa-miR-3180	NM_001126063	KHDC1L	360	376	1	-22.8	0	0.0301472	0.441	0.254024	-0.167923	-7.25024	14	16	9	CDS		0	0
hsa-miR-1908-3p	NM_138800	TRIM43	1335	1354	1	-24	1	0.0395298	0.559	0.275938	-0.524101	-5.69245	16	19	9	CDS		0	0
hsa-miR-585-5p	NM_138800	TRIM43	1332	1354	1	-22.6	1	0.0395298	0.559	-0.607127	-0.253467	-7.05635	18	22	7	CDS		0	0
hsa-miR-521	NM_138800	TRIM43	1329	1354	0.961538	-19.8	1	0.0395298	0.559	-0.363909	-0.278341	-4.99396	20	25	9	CDS		0	0
hsa-miR-3960	NM_001126063	KHDC1L	388	413	1	-28.6	1	0.040501	0.397	0.0639702	-0.106226	-4.17062	18	25	8	CDS		0	0
hsa-miR-4505	NM_001126063	KHDC1L	398	413	1	-19.9	0	0.040501	0.397	-0.831454	-0.141684	-14.0839	14	15	14	CDS		0	0
hsa-miR-6132	NM_001126063	KHDC1L	355	378	1	-21.8	1	0.0414385	0.426	-0.724866	-0.359394	-4.957	16	23	7	CDS		0	0
hsa-miR-3665	NM_001126063	KHDC1L	392	412	1	-23.6	1	0.0429031	0.397	0.0308762	-0.102681	-4.65016	15	20	6	CDS		0	0
hsa-miR-4520-3p	NM_138800	TRIM43	176	195	1	-19.8	1	0.0444159	0.485	0.873737	0.495338	-12.6408	16	19	9	CDS		0	0
hsa-miR-6785-5p	NM_138800	TRIM43	146	165	1	-21.2	1	0.0448338	0.529	-0.519692	0.276546	-5.69245	17	19	10	CDS		0	0
hsa-miR-493-5p	NM_001126063	KHDC1L	383	421	1	-20.7	0	0.053826	0.382	-0.472149	-0.0679322	-5.33701	14	18	9	CDS		0	0
hsa-miR-6749-5p	NM_138800	TRIM43	1400	1454	1	-27.3	1	0.054107	0.515	-0.0312475	0.112686	-4.957	20	54	9	CDS		0	0
hsa-miR-744-5p	NM_001126063	KHDC1L	370	419	1	-24.8	1	0.0571738	0.412	-0.231037	-0.121828	-6.23647	16	19	11	CDS		0	0
hsa-miR-4754	NM_001126063	KHDC1L	397	419	1	-25.9	0	0.0571738	0.412	-0.00519972	-0.0821153	-8.70704	18	22	13	CDS		0	0
hsa-miR-873-3p	NM_001126063	KHDC1L	92	113	0.974359	-22.4	0	0.0576508	0.456	-0.04553	-0.0895997	-7.31409	17	21	8	CDS		0	0
hsa-miR-4681	NM_001126063	KHDC1L	403	418	1	-19.6	0	0.0591012	0.412	0.634129	-0.186361	-10.608	12	15	8	CDS		0	0
hsa-miR-4741	NM_138800	TRIM43	1422	1453	1	-27.1	0	0.0594317	0.515	-0.271044	-0.0395456	-10.3815	19	31	10	CDS		0	0
hsa-miR-7150	NM_138800	TRIM43	1436	1450	1	-19.9	1	0.0613438	0.515	0.208587	-0.168893	-5.76291	13	14	13	CDS		0	0
hsa-miR-3660	NM_138800	TRIM43	1437	1450	1	-18.7	1	0.0613438	0.515	0.0738822	-0.170883	-5.61866	12	13	12	CDS		0	0
hsa-miR-6832-5p	NM_138800	TRIM43	1398	1452	1	-24.3	0	0.0650089	0.515	-0.28431	0.079852	-8.36903	18	23	14	CDS		0	0
hsa-miR-1293	NM_138800	TRIM43	1285	1302	1	-23	1	0.0768817	0.574	-0.0256166	-0.479327	-5.03583	15	17	8	CDS		0	0
hsa-miR-504-3p	NM_001126063	KHDC1L	58	106	1	-28.6	0	0.0835901	0.456	-0.456145	-0.14261	-8.85129	17	23	11	CDS		0	0
hsa-miR-3945	NM_138800	TRIM43	142	163	1	-21.3	1	0.107078	0.544	-0.56211	0.312649	-7.54065	16	21	7	CDS		0	0
hsa-miR-483-5p	NM_138800	TRIM43	1428	1448	1	-20	1	0.113747	0.529	0.19328	-0.138049	-8.07147	16	20	10	CDS		0	0
hsa-miR-6879-5p	NM_138800	TRIM43	1428	1448	0.961538	-24.6	0	0.113747	0.529	0.136723	-0.0425305	-6.51454	17	20	12	CDS		0	0
hsa-miR-6883-5p	NM_001126063	KHDC1L	180	207	1	-21.4	0	0.128921	0.471	-0.660523	-0.536707	-7.48304	11	13	11	CDS		0	0
hsa-miR-5698	NM_001126063	KHDC1L	170	208	1	-20.8	1	0.142584	0.471	-0.255976	-0.462291	-3.93757	19	38	10	CDS		0	0
hsa-miR-7110-5p	NM_001126063	KHDC1L	196	208	1	-19.4	1	0.142584	0.471	0.12912	-0.52616	-10.3988	11	12	11	CDS		0	0
