# Supplementary material for: Human miRNA miR-675 inhibits DUX4 expression and may be exploited as a potential treatment for Facioscapulohumeral muscular dystrophy
Source: Nat Commun. 2021 Dec 8;12:7128. doi: 10.1038/s41467-021-27430-1 (PMC8654987; doi:10.1038/s41467-021-27430-1)
Supplement: Supplementary file 7 — Supplemental Data 4 [file 41467_2021_27430_MOESM7_ESM.xlsx]

## Sheet: miRWalk_miRNA_Targets(2)
		miRWalk_miRNA_Targets for DUX4					See miR-675 highlited in yellow
mirnaid	refseqid	genesymbol	start	end	bindingp	energy	seed	accessibility	au	phylopstem	phylopflank	me	number_of_pairings	binding_region_length	longest_consecutive_pairings	position	validated	TargetScan	miRDB
hsa-miR-7851-3p	XM_011531514	DUX4	570	614	0.923077	-24	1	1.03799e-09	0.353	0	0	-9.88112	15	22	7	3UTR		0	0
hsa-miR-1247-3p	XM_011531514	DUX4	569	615	1	-26	1	1.18279e-09	0.338	0	0	-7.09331	17	24	8	3UTR		0	0
hsa-miR-6852-5p	XM_011531514	DUX4	597	615	1	-26	1	1.18279e-09	0.338	0	0	-6.46921	15	18	9	3UTR		0	0
hsa-miR-4497	XM_011531514	DUX4	598	615	0.846154	-24	1	1.18279e-09	0.338	0	0	-7.81874	14	17	8	3UTR		0	0
hsa-miR-7110-5p	XM_011531514	DUX4	590	613	1	-27.3	1	2.84798e-09	0.338	0	0	-6.34376	19	23	11	3UTR		0	0
hsa-miR-6773-5p	XM_011531514	DUX4	589	613	0.846154	-21.4	1	2.84798e-09	0.338	0	0	-5.76291	16	24	9	3UTR		0	0
hsa-miR-25-5p	NM_001306068	DUX4	1355	1374	0.846154	-20.8	1	6.21936e-09	0.235	0.148826	-0.812108	-11.9895	13	19	9	3UTR		0	0
hsa-miR-505-5p	NM_001293798	DUX4	1328	1344	0.846154	-19.3	1	1.14987e-07	0.338	-1.24912	-1.0568	-5.76291	13	16	8	3UTR		0	0
hsa-miR-106b-3p	XM_011531514	DUX4	624	659	0.846154	-27.8	1	1.44405e-07	0.279	0	0	-7.35355	18	24	9	3UTR		0	0
hsa-miR-6815-3p	XM_011531514	DUX4	671	693	0.846154	-20.8	1	1.75519e-07	0.382	0	0	-4.02637	14	22	10	3UTR		0	0
hsa-miR-623	XM_011531514	DUX4	659	682	1	-28.4	1	1.8129e-07	0.324	0	0	-6.6181	19	23	9	3UTR		0	0
hsa-miR-188-5p	XM_011531514	DUX4	643	682	1	-26.4	1	1.8129e-07	0.324	0	0	-6.54929	16	22	11	3UTR		0	0
hsa-miR-188-5p	NM_001306068	DUX4	1530	1551	0.846154	-26.1	1	1.8129e-07	0.324	0.0930637	-0.516516	-6.54929	16	21	11	3UTR		0	0
hsa-miR-188-5p	NM_001293798	DUX4	1394	1415	0.846154	-26.1	1	1.8129e-07	0.324	0.0930637	-0.516516	-6.54929	16	21	11	3UTR		0	0
hsa-miR-505-5p	NM_001306068	DUX4	1464	1480	0.846154	-19.3	1	3.03783e-07	0.338	-1.24912	-1.06439	-5.76291	13	16	8	3UTR		0	0
hsa-miR-4433b-3p	NM_001306068	DUX4	1369	1412	0.846154	-29.7	1	4.70792e-07	0.309	-0.254296	-1.08142	-3.93757	19	43	10	3UTR		0	0
hsa-miR-4681	NM_001306068	DUX4	1395	1412	0.846154	-21.3	1	4.70792e-07	0.309	-0.337363	-0.550859	-6.19951	14	17	7	3UTR		0	0
hsa-miR-505-5p	XM_011531514	DUX4	578	611	1	-19.5	1	5.0242e-07	0.338	0	0	-5.76291	13	17	8	3UTR		0	0
hsa-miR-643	XM_011531514	DUX4	659	679	1	-20.1	1	5.23788e-07	0.324	0	0	-5.26888	16	20	8	3UTR		0	0
hsa-miR-4289	XM_011531514	DUX4	631	658	0.846154	-20	1	5.32965e-07	0.279	0	0	-5.41313	14	19	9	3UTR		0	0
hsa-miR-15a-3p	NM_001306068	DUX4	1306	1325	0.846154	-29.3	1	5.8586e-07	0.279	-0.236125	-0.722346	-6.94906	17	19	10	3UTR		0	0
hsa-miR-154-5p	NM_001306068	DUX4	1279	1325	0.846154	-24.7	1	5.8586e-07	0.279	-0.101143	-1.05404	-7.39609	17	20	10	3UTR		0	0
hsa-miR-370-5p	NM_001306068	DUX4	1302	1325	0.846154	-22.8	1	5.8586e-07	0.279	-1.16976	-0.559945	-6.09222	13	17	7	3UTR		0	0
hsa-miR-5704	NM_001306068	DUX4	1312	1325	0.846154	-19	1	5.8586e-07	0.279	-1.51565	-0.378842	-11.3616	11	13	8	3UTR		0	0
hsa-miR-4322	XM_011531514	DUX4	643	688	0.846154	-26.5	1	6.68455e-07	0.338	0	0	-7.78178	18	29	8	3UTR		0	0
hsa-miR-4781-5p	NM_001306068	DUX4	1400	1413	0.846154	-19.5	1	6.95735e-07	0.309	0.0722733	-0.699271	-5.9255	12	13	12	3UTR		0	0
hsa-miR-1908-3p	NM_001306068	DUX4	1305	1324	0.846154	-35.3	1	7.54588e-07	0.294	-2.0584	-0.420181	-6.93496	17	19	11	3UTR		0	0
hsa-miR-4701-5p	NM_001306068	DUX4	1280	1324	0.923077	-30.1	1	7.54588e-07	0.294	0.236315	-1.11211	-9.77936	15	19	7	3UTR		0	0
hsa-miR-4312	NM_001306068	DUX4	1306	1324	0.846154	-26.4	1	7.54588e-07	0.294	-0.35861	-0.723331	-6.25121	16	18	12	3UTR		0	0
hsa-miR-6764-5p	XM_011531514	DUX4	747	771	0.846154	-24	1	1.00605e-06	0.5	0	0	-5.81384	18	24	6	3UTR		0	0
hsa-miR-6764-5p	NM_001306068	DUX4	1616	1640	0.923077	-24	1	1.00605e-06	0.5	0.131417	0.0730772	-5.81384	18	24	6	3UTR		0	0
hsa-miR-6764-5p	NM_001293798	DUX4	1480	1504	0.923077	-24	1	1.00605e-06	0.5	0.131417	0.0730772	-5.81384	18	24	6	3UTR		0	0
hsa-miR-1178-5p	XM_011531514	DUX4	681	694	1	-21.3	1	1.03365e-06	0.382	0	0	-8.01482	12	13	12	3UTR		0	0
hsa-miR-1178-5p	NM_001306068	DUX4	1550	1563	0.923077	-21.3	1	1.03365e-06	0.382	-0.0984027	-0.29891	-8.01482	12	13	12	3UTR		0	0
hsa-miR-1178-5p	NM_001293798	DUX4	1414	1427	0.923077	-21.3	1	1.03365e-06	0.382	-0.0984027	-0.29891	-8.01482	12	13	12	3UTR		0	0
hsa-miR-2682-5p	XM_011531514	DUX4	668	694	0.923077	-19.3	1	1.03365e-06	0.382	0	0	-9.9649	18	26	10	3UTR		0	0
hsa-miR-1289	XM_011531514	DUX4	596	610	0.923077	-18.9	1	1.51953e-06	0.338	0	0	-5.61866	12	14	9	3UTR		0	0
hsa-miR-1908-5p	NM_001306068	DUX4	1348	1379	0.846154	-27.3	1	1.54447e-06	0.25	0.0338403	-0.69085	-6.13885	16	21	10	3UTR		0	0
hsa-miR-6769a-5p	NM_001306068	DUX4	1357	1379	0.846154	-27	1	1.54447e-06	0.25	-0.0786457	-0.774507	-7.3964	17	22	6	3UTR		0	0
hsa-miR-1237-5p	NM_001306068	DUX4	1361	1382	0.846154	-38.4	1	1.594e-06	0.25	0.300739	-0.712934	-5.3155	18	21	11	3UTR		0	0
hsa-miR-7110-5p	NM_001306068	DUX4	1363	1382	0.846154	-28.6	1	1.594e-06	0.25	0.112582	-0.703091	-6.99569	15	19	10	3UTR		0	0
hsa-miR-6846-5p	NM_001306068	DUX4	1360	1382	0.846154	-26.1	1	1.594e-06	0.25	0.393795	-0.726499	-14.5774	14	17	11	3UTR		0	0
hsa-miR-3158-5p	NM_001306068	DUX4	1288	1337	0.846154	-28.2	1	1.73053e-06	0.294	-0.152136	-0.784354	-6.08354	17	27	7	3UTR		0	0
hsa-miR-3938	XM_011531514	DUX4	662	683	1	-20.8	1	1.75501e-06	0.324	0	0	-8.07147	14	21	10	3UTR		0	0
hsa-miR-3938	NM_001306068	DUX4	1531	1552	1	-20.8	1	1.75501e-06	0.324	0.0337161	-0.527397	-8.07147	14	21	10	3UTR		0	0
hsa-miR-3938	NM_001293798	DUX4	1395	1416	1	-20.8	1	1.75501e-06	0.324	0.0337161	-0.527397	-8.07147	14	21	10	3UTR		0	0
hsa-miR-6734-5p	NM_001306068	DUX4	1365	1384	0.846154	-25.3	1	1.88146e-06	0.235	0.157575	-0.808171	-12.9204	17	19	9	3UTR		0	0
hsa-miR-6816-5p	NM_001306068	DUX4	1354	1376	0.846154	-37.5	1	2.13266e-06	0.25	0.190383	-0.848885	-5.08246	18	22	7	3UTR		0	0
hsa-miR-3180	NM_001306068	DUX4	1350	1376	0.846154	-28	1	2.13266e-06	0.25	0.0752554	-0.815421	-3.79332	17	26	9	3UTR		0	0
hsa-miR-4469	XM_011531514	DUX4	662	684	1	-25.6	1	2.20222e-06	0.324	0	0	-11.8969	16	22	7	3UTR		0	0
hsa-miR-7162-5p	XM_011531514	DUX4	663	684	0.846154	-20.5	1	2.20222e-06	0.324	0	0	-5.03583	16	21	8	3UTR		0	0
hsa-miR-8071	NM_001306068	DUX4	1368	1389	1	-27.7	1	2.73252e-06	0.279	0.19257	-0.737138	-10.6544	17	21	7	3UTR		0	0
hsa-miR-5572	NM_001306068	DUX4	1506	1537	0.846154	-32.8	1	5.36562e-06	0.309	-1.03566	-0.556152	-10.1092	19	31	10	3UTR		0	0
hsa-miR-5572	NM_001293798	DUX4	1370	1401	0.846154	-32.8	1	5.36562e-06	0.309	-1.03566	-0.556152	-10.1092	19	31	10	3UTR		0	0
hsa-miR-6885-5p	XM_011531514	DUX4	625	665	0.938462	-30.5	1	5.74483e-06	0.279	0	0	-4.02637	17	21	12	3UTR		0	0
hsa-miR-4697-5p	XM_011531514	DUX4	629	665	0.923077	-24.3	1	5.74483e-06	0.279	0	0	-12.4965	16	19	12	3UTR		0	0
hsa-miR-4666b	XM_011531514	DUX4	650	678	0.923077	-17.9	1	5.76906e-06	0.309	0	0	-7.51743	14	16	14	3UTR		0	0
hsa-miR-4666b	NM_001306068	DUX4	1519	1547	0.846154	-17.9	1	5.76906e-06	0.309	-0.924316	-0.58957	-7.51743	14	16	14	3UTR		0	0
hsa-miR-4666b	NM_001293798	DUX4	1383	1411	0.846154	-17.9	1	5.76906e-06	0.309	-0.924316	-0.58957	-7.51743	14	16	14	3UTR		0	0
hsa-miR-7847-3p	NM_001306068	DUX4	1364	1387	0.846154	-27.4	1	5.9387e-06	0.25	-0.719816	-0.712638	-8.93197	17	23	7	3UTR		0	0
hsa-miR-4640-3p	NM_001306068	DUX4	1299	1321	0.923077	-29	1	9.40081e-06	0.279	-1.3528	-0.561913	-10.1092	19	22	11	3UTR		0	0
hsa-miR-4724-5p	XM_011531514	DUX4	774	804	0.923077	-19.8	1	9.58376e-06	0.574	0	0	-4.957	19	30	7	3UTR		0	0
hsa-miR-4724-5p	NM_001306068	DUX4	1643	1673	0.923077	-19.8	1	9.58376e-06	0.574	0.0869348	-0.0305486	-4.957	19	30	7	3UTR		0	0
hsa-miR-4724-5p	NM_001293798	DUX4	1507	1537	0.923077	-19.8	1	9.58376e-06	0.574	0.0869348	-0.0305486	-4.957	19	30	7	3UTR		0	0
hsa-miR-760	XM_011531514	DUX4	575	627	1	-34.5	1	1.05312e-05	0.324	0	0	-4.79441	18	22	10	3UTR		0	0
hsa-miR-874-5p	XM_011531514	DUX4	593	627	0.846154	-21.9	1	1.05312e-05	0.324	0	0	-10.6544	19	34	12	3UTR		0	0
hsa-miR-510-5p	XM_011531514	DUX4	561	605	1	-21.5	1	1.39792e-05	0.353	0	0	-6.24613	14	19	10	3UTR		0	0
hsa-miR-3173-3p	NM_001306068	DUX4	1396	1416	0.846154	-22.4	1	1.41512e-05	0.338	0.212693	-0.761028	-12.8463	15	20	6	3UTR		0	0
hsa-miR-766-5p	NM_001306068	DUX4	1392	1415	0.846154	-24.4	1	1.739e-05	0.324	0.131328	-0.748854	-5.22671	19	23	9	3UTR		0	0
hsa-miR-671-3p	XM_011531514	DUX4	610	628	0.923077	-23.6	1	1.82514e-05	0.324	0	0	-8.59606	16	18	11	3UTR		0	0
hsa-miR-6741-3p	XM_011531514	DUX4	599	628	0.846154	-22.6	1	1.82514e-05	0.324	0	0	-5.96246	18	29	8	3UTR		0	0
hsa-miR-6762-5p	XM_011531514	DUX4	673	695	0.923077	-27.5	1	1.84317e-05	0.382	0	0	-7.06072	17	22	7	3UTR		0	0
hsa-miR-7704	XM_011531514	DUX4	676	695	0.923077	-23.7	1	1.84317e-05	0.382	0	0	-5.38561	14	19	10	3UTR		0	0
hsa-miR-4489	XM_011531514	DUX4	681	695	0.923077	-22.3	1	1.84317e-05	0.382	0	0	-5.3155	13	14	13	3UTR		0	0
hsa-miR-3135a	XM_011531514	DUX4	585	607	0.923077	-23.6	1	2.04612e-05	0.353	0	0	-7.20497	17	22	8	3UTR		0	0
hsa-miR-4292	XM_011531514	DUX4	608	634	0.846154	-31.9	1	2.19169e-05	0.294	0	0	-5.81384	15	18	11	3UTR		0	0
hsa-miR-5189-5p	XM_011531514	DUX4	598	634	0.846154	-28.6	1	2.19169e-05	0.294	0	0	-7.49372	20	36	11	3UTR		0	0
hsa-miR-5189-5p	NM_001306068	DUX4	1467	1503	0.846154	-28.6	1	2.19169e-05	0.294	-0.959575	-1.04033	-7.49372	20	36	11	3UTR		0	0
hsa-miR-5189-5p	NM_001293798	DUX4	1331	1367	0.846154	-28.6	1	2.19169e-05	0.294	-0.959575	-1.04033	-7.49372	20	36	11	3UTR		0	0
hsa-miR-6895-3p	NM_001306068	DUX4	1415	1440	0.846154	-27.7	1	2.23598e-05	0.412	-1.56413	-0.843763	-9.2861	15	18	10	3UTR		0	0
hsa-miR-6876-5p	NM_001293798	DUX4	1316	1336	0.923077	-28.8	1	2.36507e-05	0.353	-1.81283	-1.01006	-11.3983	18	20	10	3UTR		0	0
hsa-miR-1181	NM_001306068	DUX4	1292	1319	0.846154	-33.9	1	2.53644e-05	0.279	-0.373065	-0.895575	-3.93757	19	27	9	3UTR		0	0
hsa-miR-6812-3p	NM_001306068	DUX4	1298	1319	0.846154	-30.1	1	2.53644e-05	0.279	-1.16976	-0.559945	-7.54034	17	21	7	3UTR		0	0
hsa-miR-6834-3p	NM_001306068	DUX4	1280	1293	0.923077	-18.2	1	2.53708e-05	0.279	0.168824	-1.19282	-7.16801	11	13	7	3UTR		0	0
hsa-miR-378g	NM_001306068	DUX4	1390	1433	0.923077	-26.6	1	2.58718e-05	0.368	-0.0392755	-0.712327	-5.96215	18	22	12	3UTR		0	0
hsa-miR-145-3p	XM_011531514	DUX4	582	619	0.923077	-18.8	1	2.68759e-05	0.353	0	0	-13.2236	15	19	10	3UTR		0	0
hsa-miR-3940-5p	NM_001306068	DUX4	1487	1518	0.846154	-29.1	1	2.7131e-05	0.279	-0.619101	-1.00769	-7.54034	18	31	7	3UTR		0	0
hsa-miR-3940-5p	NM_001293798	DUX4	1351	1382	0.846154	-29.1	1	2.7131e-05	0.279	-0.619101	-1.00769	-7.54034	18	31	7	3UTR		0	0
hsa-miR-3622a-3p	NM_001306068	DUX4	1278	1304	0.846154	-32	1	3.36379e-05	0.294	0.126954	-1.30109	-4.17062	20	26	10	3UTR		0	0
hsa-miR-6879-3p	NM_001306068	DUX4	1284	1304	0.846154	-25	1	3.36379e-05	0.294	0.114626	-1.2312	-9.02428	17	20	7	3UTR		0	0
hsa-miR-3652	XM_011531514	DUX4	643	670	1	-23	1	3.70132e-05	0.309	0	0	-7.21971	13	15	13	3UTR		0	0
hsa-miR-6878-3p	NM_001306068	DUX4	1280	1300	0.846154	-21.8	1	3.81451e-05	0.309	0.224201	-1.2814	-6.08354	16	20	8	3UTR		0	0
hsa-miR-6848-5p	XM_011531514	DUX4	622	666	0.846154	-28.7	1	4.10227e-05	0.294	0	0	-10.1092	19	44	9	3UTR		0	0
hsa-miR-6795-3p	NM_001306068	DUX4	1280	1302	0.846154	-24.5	1	4.51435e-05	0.309	0.231066	-1.25483	-6.08354	16	22	9	3UTR		0	0
hsa-miR-4750-3p	NM_001306068	DUX4	1278	1301	0.923077	-32.2	1	4.62338e-05	0.309	-0.243284	-1.12983	-9.06125	17	23	8	3UTR		0	0
hsa-miR-6802-3p	NM_001306068	DUX4	1278	1301	0.846154	-21.8	1	4.62338e-05	0.309	0.165863	-1.25778	-3.93757	18	23	5	3UTR		0	0
hsa-miR-3664-5p	NM_001306068	DUX4	1281	1297	0.846154	-18.2	1	4.81191e-05	0.294	0.126079	-1.27254	-7.14013	14	16	10	3UTR		0	0
hsa-miR-4660	XM_011531514	DUX4	569	591	0.884615	-21.5	1	5.16521e-05	0.368	0	0	-5.26888	18	22	9	3UTR		0	0
hsa-miR-7114-5p	XM_011531514	DUX4	564	584	0.923077	-29.2	1	6.2749e-05	0.353	0	0	-4.17062	17	20	15	3UTR		0	0
hsa-miR-4267	NM_001306068	DUX4	1382	1394	0.846154	-22.3	1	6.61777e-05	0.279	-0.53677	-0.682379	-6.78234	11	12	11	3UTR		0	0
hsa-miR-378e	NM_001306068	DUX4	1398	1426	0.923077	-22.9	1	7.60469e-05	0.353	0.139404	-0.810766	-4.65016	17	21	10	3UTR		0	0
hsa-miR-615-5p	XM_011531514	DUX4	567	620	1	-35.2	1	7.81243e-05	0.353	0	0	-3.79332	19	24	11	3UTR		0	0
hsa-miR-23a-5p	XM_011531514	DUX4	604	620	1	-26.4	1	7.81243e-05	0.353	0	0	-5.18008	15	16	15	3UTR		0	0
hsa-miR-6757-5p	XM_011531514	DUX4	593	620	0.846154	-25.9	1	7.81243e-05	0.353	0	0	-6.24613	18	27	6	3UTR		0	0
hsa-miR-1306-3p	NM_001293798	DUX4	1347	1362	0.846154	-22.7	1	8.35823e-05	0.324	-0.822578	-0.963387	-5.81384	14	15	14	3UTR		0	0
hsa-miR-1306-3p	XM_011531514	DUX4	614	629	1	-22.7	1	8.42881e-05	0.324	0	0	-5.81384	14	15	14	3UTR		0	0
hsa-miR-1306-3p	NM_001306068	DUX4	1483	1498	0.846154	-22.7	1	8.42881e-05	0.324	-0.822578	-0.963387	-5.81384	14	15	14	3UTR		0	0
hsa-miR-4464	XM_011531514	DUX4	751	769	0.923077	-17.4	1	8.54372e-05	0.485	0	0	-6.09222	14	18	7	3UTR		0	0
hsa-miR-3175	XM_011531514	DUX4	585	604	1	-20.7	1	9.38041e-05	0.338	0	0	-8.44805	15	19	9	3UTR		0	0
hsa-miR-4505	XM_011531514	DUX4	608	630	0.846154	-25.2	1	9.99997e-05	0.324	0	0	-6.10696	15	22	6	3UTR		0	0
hsa-miR-6842-3p	XM_011531514	DUX4	609	630	0.923077	-24.6	1	9.99997e-05	0.324	0	0	-6.01339	16	21	11	3UTR		0	0
hsa-miR-6131	XM_011531514	DUX4	615	630	1	-20.5	1	9.99997e-05	0.324	0	0	-11.3749	12	15	7	3UTR		0	0
hsa-miR-650	NM_001306068	DUX4	1398	1418	0.923077	-25.9	1	0.000119051	0.338	0.166324	-0.82428	-11.3517	16	20	9	3UTR		0	0
hsa-miR-4476	NM_001306068	DUX4	1397	1418	0.846154	-19.9	1	0.000119051	0.338	-0.174259	-0.688705	-10.0807	17	21	12	3UTR		0	0
hsa-miR-6876-5p	XM_011531514	DUX4	583	603	1	-30.1	1	0.000121289	0.353	0	0	-10.1092	19	20	19	3UTR		0	0
hsa-miR-4476	XM_011531514	DUX4	586	603	0.846154	-20	1	0.000121289	0.353	0	0	-11.3517	16	17	16	3UTR		0	0
hsa-miR-6740-5p	XM_011531514	DUX4	574	623	0.846154	-20.6	1	0.000124534	0.338	0	0	-4.957	19	29	9	3UTR		0	0
hsa-miR-365a-3p	NM_001306068	DUX4	1348	1365	0.846154	-16.6	1	0.00014025	0.265	0.226472	-0.681008	-14.243	10	17	8	3UTR		0	0
hsa-miR-365b-3p	NM_001306068	DUX4	1348	1365	0.846154	-16.6	1	0.00014025	0.265	0.226472	-0.681008	-14.243	10	17	8	3UTR		0	0
hsa-miR-3907	XM_011531514	DUX4	620	638	0.846154	-28.3	1	0.000148071	0.25	0	0	-8.40586	15	18	9	3UTR		0	0
hsa-miR-593-3p	XM_011531514	DUX4	564	586	0.923077	-23	1	0.00015211	0.368	0	0	-4.957	17	22	10	3UTR		0	0
hsa-miR-4314	XM_011531514	DUX4	599	624	1	-20.9	1	0.000155311	0.338	0	0	-6.46952	13	19	8	3UTR		0	0
hsa-miR-6893-5p	XM_011531514	DUX4	569	593	1	-22.7	1	0.000155813	0.368	0	0	-9.45376	17	24	8	3UTR		0	0
hsa-miR-3140-5p	NM_001306068	DUX4	1298	1310	0.846154	-17.7	1	0.000156411	0.294	-0.0285382	-0.931992	-6.90779	11	12	11	3UTR		0	0
hsa-miR-150-3p	XM_011531514	DUX4	586	640	0.846154	-24.6	1	0.00016434	0.25	0	0	-7.54034	17	26	7	3UTR		0	0
hsa-miR-378f	XM_011531514	DUX4	625	640	0.846154	-21.3	1	0.00016434	0.25	0	0	-7.37318	13	15	9	3UTR		0	0
hsa-miR-3180	XM_011531514	DUX4	574	594	0.846154	-23.2	1	0.000175874	0.353	0	0	-6.09222	16	20	7	3UTR		0	0
hsa-miR-4271	XM_011531514	DUX4	586	602	0.846154	-18.8	1	0.000182996	0.353	0	0	-4.84971	15	16	15	3UTR		0	0
hsa-miR-593-3p	NM_001306068	DUX4	1433	1455	0.923077	-23	1	0.000191334	0.382	-1.26452	-0.791008	-4.957	17	22	10	3UTR		0	0
hsa-miR-4713-3p	XM_011531514	DUX4	592	621	0.923077	-22	1	0.000198662	0.353	0	0	-9.79669	18	29	10	3UTR		0	0
hsa-miR-5089-5p	XM_011531514	DUX4	609	621	0.846154	-16.3	1	0.000198662	0.353	0	0	-6.90779	11	12	11	3UTR		0	0
hsa-miR-141-5p	XM_011531514	DUX4	745	794	0.923077	-22.2	1	0.000218841	0.603	0	0	-6.76235	21	49	11	3UTR		0	0
hsa-miR-141-5p	NM_001306068	DUX4	1614	1663	0.846154	-22.2	1	0.000218841	0.603	-0.359105	0.0455592	-6.76235	21	49	11	3UTR		0	0
hsa-miR-141-5p	NM_001293798	DUX4	1478	1527	0.846154	-22.2	1	0.000218841	0.603	-0.359105	0.0455592	-6.76235	21	49	11	3UTR		0	0
hsa-miR-506-5p	XM_011531514	DUX4	774	794	0.923077	-20.6	1	0.000218841	0.603	0	0	-5.22701	18	20	14	3UTR		0	0
hsa-miR-506-5p	NM_001306068	DUX4	1643	1663	0.923077	-20.6	1	0.000218841	0.603	0.0861456	0.0176354	-5.22701	18	20	14	3UTR		0	0
hsa-miR-506-5p	NM_001293798	DUX4	1507	1527	0.923077	-20.6	1	0.000218841	0.603	0.0861456	0.0176354	-5.22701	18	20	14	3UTR		0	0
hsa-miR-181d-3p	XM_011531514	DUX4	776	794	0.846154	-18.3	1	0.000218841	0.603	0	0	-3.79332	15	18	10	3UTR		0	0
hsa-miR-185-3p	XM_011531514	DUX4	607	631	1	-28.6	1	0.00021983	0.324	0	0	-4.957	17	24	10	3UTR		0	0
hsa-miR-6783-5p	XM_011531514	DUX4	766	790	1	-20.2	1	0.000235255	0.618	0	0	-14.7217	17	24	9	3UTR		0	0
hsa-miR-769-3p	NM_001306068	DUX4	1468	1491	0.846154	-36.1	1	0.000243245	0.338	-0.816926	-1.08618	-3.93757	21	23	16	3UTR		0	0
hsa-miR-769-3p	NM_001293798	DUX4	1332	1355	0.846154	-36.1	1	0.000243245	0.338	-0.816926	-1.05694	-3.93757	21	23	16	3UTR		0	0
hsa-miR-769-3p	XM_011531514	DUX4	567	622	0.923077	-36.5	1	0.000243267	0.338	0	0	-3.93757	21	24	16	3UTR		0	0
hsa-miR-4646-5p	XM_011531514	DUX4	596	622	0.923077	-23.2	1	0.000243267	0.338	0	0	-8.40586	17	26	6	3UTR		0	0
hsa-miR-3170	XM_011531514	DUX4	599	622	0.846154	-18.2	1	0.000243267	0.338	0	0	-11.0777	15	23	10	3UTR		0	0
hsa-miR-4687-3p	XM_011531514	DUX4	622	646	0.846154	-26.2	1	0.000244784	0.25	0	0	-11.254	16	24	7	3UTR		0	0
hsa-miR-593-5p	XM_011531514	DUX4	646	676	0.846154	-23.7	1	0.000245048	0.309	0	0	-9.59293	19	30	7	3UTR		0	0
hsa-miR-4306	NM_001306068	DUX4	1454	1470	0.923077	-22.2	1	0.000251072	0.353	-2.04131	-1.04485	-5.03583	14	16	8	3UTR		0	0
hsa-miR-4999-3p	NM_001306068	DUX4	1284	1305	0.846154	-16.3	1	0.000273593	0.294	0.126079	-1.24794	-8.07147	10	12	10	3UTR		0	0
hsa-miR-5192	XM_011531514	DUX4	760	789	0.884615	-21.2	1	0.000298941	0.618	0	0	-10.1092	19	29	7	3UTR		0	0
hsa-miR-185-5p	XM_011531514	DUX4	559	601	1	-33.8	1	0.000299808	0.353	0	0	-3.79332	20	23	17	3UTR		0	0
hsa-miR-4306	XM_011531514	DUX4	576	601	1	-26.7	1	0.000299808	0.353	0	0	-3.79332	15	17	15	3UTR		0	0
hsa-miR-4780	NM_001306068	DUX4	1291	1311	0.861538	-24.5	1	0.000301195	0.279	-0.0164823	-1.02057	-4.957	16	20	10	3UTR		0	0
hsa-miR-524-3p	XM_011531514	DUX4	573	595	0.846154	-20.1	1	0.000318767	0.353	0	0	-10.3335	18	22	7	3UTR		0	0
hsa-miR-3156-5p	NM_001306068	DUX4	1405	1424	1	-21.5	1	0.000335918	0.324	-0.385612	-0.729941	-4.957	17	19	10	3UTR		0	0
hsa-miR-3944-5p	XM_011531514	DUX4	682	702	0.846154	-21.8	1	0.000339753	0.426	0	0	-7.07546	16	20	6	3UTR		0	0
hsa-miR-152-5p	XM_011531514	DUX4	579	626	1	-20.3	1	0.000342133	0.338	0	0	-7.73113	15	18	8	3UTR		0	0
hsa-miR-3135a	XM_011531514	DUX4	724	764	1	-22	1	0.000370636	0.471	0	0	-5.41313	18	40	9	3UTR		0	0
hsa-miR-3116	XM_011531514	DUX4	744	764	0.923077	-18.8	1	0.000370636	0.471	0	0	-11.1202	16	20	10	3UTR		0	0
hsa-miR-6895-3p	NM_001293798	DUX4	1287	1304	0.846154	-27.3	1	0.000386764	0.382	-1.15379	-1.16648	-9.2861	15	17	10	3UTR		0	0
hsa-miR-29b-2-5p	NM_001293798	DUX4	1285	1305	0.846154	-20.8	1	0.000402297	0.397	-1.51617	-1.3668	-8.03797	17	20	8	3UTR		0	0
hsa-miR-1470	NM_001306068	DUX4	1279	1312	0.923077	-33.5	1	0.000429999	0.279	0.231066	-1.25483	-6.81899	18	23	13	3UTR		0	0
hsa-miR-4732-3p	NM_001306068	DUX4	1286	1312	0.923077	-30.5	1	0.000429999	0.279	0.0567876	-1.11998	-3.93757	20	26	9	3UTR		0	0
hsa-miR-6749-3p	NM_001306068	DUX4	1292	1316	1	-28.7	1	0.000434797	0.265	-0.116304	-0.960535	-3.79332	18	24	10	3UTR		0	0
hsa-miR-6893-3p	NM_001306068	DUX4	1293	1316	0.846154	-28.2	1	0.000434797	0.265	0.0945826	-1.13573	-10.3185	17	23	7	3UTR		0	0
hsa-miR-10a-5p	NM_001306068	DUX4	1301	1316	0.923077	-18.1	1	0.000434797	0.265	-0.216441	-0.843409	-10.0807	14	15	14	3UTR		0	0
hsa-miR-3147	XM_011531514	DUX4	740	763	1	-30.2	1	0.000439863	0.471	0	0	-6.39038	19	23	10	3UTR		0	0
hsa-miR-3147	NM_001306068	DUX4	1609	1632	1	-30.2	1	0.000439863	0.471	-0.208759	0.060194	-6.39038	19	23	10	3UTR		0	0
hsa-miR-3147	NM_001293798	DUX4	1473	1496	1	-30.2	1	0.000439863	0.471	-0.208759	0.060194	-6.39038	19	23	10	3UTR		0	0
hsa-miR-601	XM_011531514	DUX4	743	763	1	-20.1	1	0.000439863	0.471	0	0	-9.02428	16	20	9	3UTR		0	0
hsa-miR-601	NM_001306068	DUX4	1612	1632	1	-20.1	1	0.000439863	0.471	0.00263078	0.0107183	-9.02428	16	20	9	3UTR		0	0
hsa-miR-601	NM_001293798	DUX4	1476	1496	1	-20.1	1	0.000439863	0.471	0.00263078	0.0107183	-9.02428	16	20	9	3UTR		0	0
hsa-miR-7850-5p	XM_011531514	DUX4	742	763	0.923077	-18.4	1	0.000439863	0.471	0	0	-6.23647	17	21	13	3UTR		0	0
hsa-miR-1914-3p	XM_011531514	DUX4	557	579	0.923077	-27.6	1	0.000455148	0.353	0	0	-8.52688	17	22	7	3UTR		0	0
hsa-miR-6779-3p	NM_001306068	DUX4	1297	1317	0.846154	-27	1	0.000456624	0.265	-0.306992	-0.684945	-7.83842	16	20	10	3UTR		0	0
hsa-miR-6874-3p	NM_001306068	DUX4	1280	1317	0.846154	-22.4	1	0.000456624	0.265	0.0345435	-1.24991	-7.78178	18	27	9	3UTR		0	0
hsa-miR-3622b-5p	XM_011531514	DUX4	658	703	0.884615	-26.5	1	0.000497431	0.426	0	0	-4.02637	18	21	11	3UTR		0	0
hsa-miR-3622b-5p	NM_001306068	DUX4	1552	1572	0.807692	-26.4	1	0.000497431	0.426	-0.440873	-0.259275	-4.02637	18	20	11	3UTR		0	0
hsa-miR-3622b-5p	NM_001293798	DUX4	1416	1436	0.807692	-26.4	1	0.000497431	0.426	-0.440873	-0.259275	-4.02637	18	20	11	3UTR		0	0
hsa-miR-3622a-5p	NM_001306068	DUX4	1551	1572	0.846154	-24.5	1	0.000497431	0.426	-0.523017	-0.21109	-6.24613	18	21	8	3UTR		0	0
hsa-miR-3622a-5p	NM_001293798	DUX4	1415	1436	0.846154	-24.5	1	0.000497431	0.426	-0.523017	-0.21109	-6.24613	18	21	8	3UTR		0	0
hsa-miR-564	XM_011531514	DUX4	662	703	0.923077	-23.6	1	0.000497431	0.426	0	0	-5.08276	16	23	7	3UTR		0	0
hsa-miR-564	NM_001306068	DUX4	1531	1572	0.846154	-23.6	1	0.000497431	0.426	0.313496	-0.510299	-5.08276	16	23	7	3UTR		0	0
hsa-miR-564	NM_001293798	DUX4	1395	1436	0.846154	-23.6	1	0.000497431	0.426	0.313496	-0.510299	-5.08276	16	23	7	3UTR		0	0
hsa-miR-3138	XM_011531514	DUX4	733	762	0.923077	-25.7	1	0.000507997	0.456	0	0	-5.3343	20	29	9	3UTR		0	0
hsa-miR-3138	NM_001306068	DUX4	1602	1631	0.923077	-25.7	1	0.000507997	0.456	-0.0906295	-0.0299244	-5.3343	20	29	9	3UTR		0	0
hsa-miR-3138	NM_001293798	DUX4	1466	1495	0.923077	-25.7	1	0.000507997	0.456	-0.0906295	-0.0299244	-5.3343	20	29	9	3UTR		0	0
hsa-miR-133a-5p	XM_011531514	DUX4	625	641	0.923077	-17	1	0.000599686	0.265	0	0	-9.88549	12	16	7	3UTR		0	0
hsa-miR-133a-5p	NM_001306068	DUX4	1494	1510	0.846154	-17	1	0.000599686	0.265	-1.08096	-0.706922	-9.88549	12	16	7	3UTR		0	0
hsa-miR-133a-5p	NM_001293798	DUX4	1358	1374	0.846154	-17	1	0.000599686	0.265	-1.08096	-0.706922	-9.88549	12	16	7	3UTR		0	0
hsa-miR-4754	XM_011531514	DUX4	615	642	0.846154	-26.1	1	0.000625383	0.265	0	0	-4.02637	19	27	9	3UTR		0	0
hsa-miR-500a-3p	XM_011531514	DUX4	618	642	0.807692	-25.4	1	0.000625383	0.265	0	0	-5.9393	18	24	8	3UTR		0	0
hsa-miR-4306	NM_001293798	DUX4	1318	1334	0.923077	-22.2	1	0.000632848	0.353	-2.04131	-1.06679	-5.03583	14	16	8	3UTR		0	0
hsa-miR-197-5p	XM_011531514	DUX4	682	704	1	-32.1	1	0.000648045	0.441	0	0	-5.08246	18	22	7	3UTR		0	0
hsa-miR-197-5p	NM_001306068	DUX4	1551	1573	1	-32.1	1	0.000648045	0.441	-0.427801	-0.221971	-5.08246	18	22	7	3UTR		0	0
hsa-miR-197-5p	NM_001293798	DUX4	1415	1437	1	-32.1	1	0.000648045	0.441	-0.427801	-0.221971	-5.08246	18	22	7	3UTR		0	0
hsa-miR-4466	XM_011531514	DUX4	682	704	1	-30.6	1	0.000648045	0.441	0	0	-3.93757	17	22	11	3UTR		0	0
hsa-miR-4649-5p	XM_011531514	DUX4	677	704	0.923077	-30.5	1	0.000648045	0.441	0	0	-3.79332	19	27	8	3UTR		0	0
hsa-miR-4649-5p	NM_001306068	DUX4	1546	1573	0.846154	-30.5	1	0.000648045	0.441	-0.155195	-0.422479	-3.79332	19	27	8	3UTR		0	0
hsa-miR-4649-5p	NM_001293798	DUX4	1410	1437	0.846154	-30.5	1	0.000648045	0.441	-0.155195	-0.422479	-3.79332	19	27	8	3UTR		0	0
hsa-miR-8085	XM_011531514	DUX4	673	704	1	-23.6	1	0.000648045	0.441	0	0	-9.2861	15	23	7	3UTR		0	0
hsa-miR-8085	NM_001306068	DUX4	1551	1573	1	-23.5	1	0.000648045	0.441	-0.427801	-0.221971	-9.2861	15	22	7	3UTR		0	0
hsa-miR-8085	NM_001293798	DUX4	1415	1437	1	-23.5	1	0.000648045	0.441	-0.427801	-0.221971	-9.2861	15	22	7	3UTR		0	0
hsa-miR-6499-5p	XM_011531514	DUX4	665	704	0.846154	-22.9	1	0.000648045	0.441	0	0	-6.54929	17	24	7	3UTR		0	0
hsa-miR-6499-5p	NM_001306068	DUX4	1550	1573	0.923077	-22.6	1	0.000648045	0.441	-0.474032	-0.219639	-6.54929	17	23	7	3UTR		0	0
hsa-miR-6499-5p	NM_001293798	DUX4	1414	1437	0.923077	-22.6	1	0.000648045	0.441	-0.474032	-0.219639	-6.54929	17	23	7	3UTR		0	0
hsa-miR-378c	XM_011531514	DUX4	739	761	0.923077	-22.8	1	0.000665243	0.456	0	0	-10.7432	19	22	8	3UTR		0	0
hsa-miR-378c	NM_001306068	DUX4	1608	1630	0.923077	-22.8	1	0.000665243	0.456	-0.194252	0.0850633	-10.7432	19	22	8	3UTR		0	0
hsa-miR-378c	NM_001293798	DUX4	1472	1494	0.923077	-22.8	1	0.000665243	0.456	-0.194252	0.0850633	-10.7432	19	22	8	3UTR		0	0
hsa-miR-422a	XM_011531514	DUX4	742	761	1	-21.5	1	0.000665243	0.456	0	0	-10.7432	16	19	8	3UTR		0	0
hsa-miR-422a	NM_001306068	DUX4	1611	1630	0.923077	-21.5	1	0.000665243	0.456	-0.194252	0.0850633	-10.7432	16	19	8	3UTR		0	0
hsa-miR-422a	NM_001293798	DUX4	1475	1494	0.923077	-21.5	1	0.000665243	0.456	-0.194252	0.0850633	-10.7432	16	19	8	3UTR		0	0
hsa-miR-378i	XM_011531514	DUX4	742	761	0.923077	-19.3	1	0.000665243	0.456	0	0	-12.5116	16	19	8	3UTR		0	0
hsa-miR-378i	NM_001306068	DUX4	1611	1630	0.923077	-19.3	1	0.000665243	0.456	-0.194252	0.0850633	-12.5116	16	19	8	3UTR		0	0
hsa-miR-378i	NM_001293798	DUX4	1475	1494	0.923077	-19.3	1	0.000665243	0.456	-0.194252	0.0850633	-12.5116	16	19	8	3UTR		0	0
hsa-miR-378h	XM_011531514	DUX4	742	761	0.846154	-19	1	0.000665243	0.456	0	0	-7.3964	16	19	12	3UTR		0	0
hsa-miR-4294	XM_011531514	DUX4	557	574	0.923077	-18.8	1	0.000682387	0.338	0	0	-9.77384	12	17	7	3UTR		0	0
hsa-miR-6836-3p	NM_001306068	DUX4	1290	1313	0.861538	-31.5	1	0.000735003	0.265	0.103889	-0.997937	-3.79332	17	23	10	3UTR		0	0
hsa-miR-3689a-3p	XM_011531514	DUX4	764	791	1	-23.3	1	0.000765526	0.618	0	0	-3.93757	20	27	14	3UTR		0	0
hsa-miR-3689a-3p	NM_001306068	DUX4	1633	1660	1	-23.3	1	0.000765526	0.618	0.102915	0.0106411	-3.93757	20	27	14	3UTR		0	0
hsa-miR-3689a-3p	NM_001293798	DUX4	1497	1524	1	-23.3	1	0.000765526	0.618	0.102915	0.0106411	-3.93757	20	27	14	3UTR		0	0
hsa-miR-4768-3p	XM_011531514	DUX4	753	791	1	-20.1	1	0.000765526	0.618	0	0	-5.76291	13	26	8	3UTR		0	0
hsa-miR-4768-3p	NM_001306068	DUX4	1635	1660	1	-19.7	1	0.000765526	0.618	0.1396	0.0215214	-5.76291	13	25	8	3UTR		0	0
hsa-miR-4768-3p	NM_001293798	DUX4	1499	1524	1	-19.7	1	0.000765526	0.618	0.1396	0.0215214	-5.76291	13	25	8	3UTR		0	0
hsa-miR-3150b-3p	XM_011531514	DUX4	738	791	0.846154	-19.6	1	0.000765526	0.618	0	0	-5.10125	19	53	7	3UTR		0	0
hsa-miR-4743-5p	XM_011531514	DUX4	689	728	0.846154	-28.1	1	0.000767532	0.426	0	0	-4.84971	19	39	7	3UTR		0	0
hsa-miR-298	XM_011531514	DUX4	677	728	0.846154	-27.6	1	0.000767532	0.426	0	0	-3.93757	23	51	11	3UTR		0	0
hsa-miR-650	XM_011531514	DUX4	677	696	0.846154	-23.6	1	0.000925393	0.382	0	0	-3.79332	15	19	6	3UTR		0	0
hsa-miR-3184-5p	XM_011531514	DUX4	663	697	1	-25.7	1	0.00106808	0.382	0	0	-9.4529	19	21	19	3UTR		0	0
hsa-miR-3714	XM_011531514	DUX4	650	697	0.846154	-25.5	1	0.00106808	0.382	0	0	-8.52688	19	25	6	3UTR		0	0
hsa-miR-198	XM_011531514	DUX4	723	774	1	-21	1	0.001106	0.485	0	0	-6.25121	20	51	9	3UTR		0	0
hsa-miR-3157-5p	XM_011531514	DUX4	652	731	0.923077	-25.7	1	0.00141935	0.456	0	0	-3.93757	21	68	9	3UTR		0	0
hsa-miR-3157-5p	NM_001306068	DUX4	1533	1600	0.846154	-25.5	1	0.00141935	0.456	-0.0717898	-0.38129	-3.93757	21	67	9	3UTR		0	0
hsa-miR-3157-5p	NM_001293798	DUX4	1397	1464	0.846154	-25.5	1	0.00141935	0.456	-0.0717898	-0.38129	-3.93757	21	67	9	3UTR		0	0
hsa-miR-30e-3p	NM_001306068	DUX4	1582	1600	1	-19.6	1	0.00141935	0.456	-0.0160216	-0.0230168	-7.10297	15	18	10	3UTR		0	0
hsa-miR-30e-3p	NM_001293798	DUX4	1446	1464	1	-19.6	1	0.00141935	0.456	-0.0160216	-0.0230168	-7.10297	15	18	10	3UTR		0	0
hsa-miR-30e-3p	XM_011531514	DUX4	685	731	1	-19.4	1	0.00141935	0.456	0	0	-7.10297	15	19	10	3UTR		0	0
hsa-miR-30d-3p	XM_011531514	DUX4	685	731	0.923077	-19	1	0.00141935	0.456	0	0	-7.10297	15	19	10	3UTR		0	0
hsa-miR-30d-3p	NM_001306068	DUX4	1582	1600	0.923077	-18.8	1	0.00141935	0.456	-0.0160216	-0.0230168	-7.10297	15	18	10	3UTR		0	0
hsa-miR-30d-3p	NM_001293798	DUX4	1446	1464	0.923077	-18.8	1	0.00141935	0.456	-0.0160216	-0.0230168	-7.10297	15	18	10	3UTR		0	0
hsa-miR-30a-3p	XM_011531514	DUX4	713	731	1	-18.6	1	0.00141935	0.456	0	0	-7.10297	15	18	10	3UTR		0	0
hsa-miR-30a-3p	NM_001293798	DUX4	1446	1464	1	-18.6	1	0.00141935	0.456	-0.0160216	-0.0230168	-7.10297	15	18	10	3UTR		0	0
hsa-miR-2115-3p	XM_011531514	DUX4	695	729	1	-20.1	1	0.00145717	0.441	0	0	-3.93757	18	22	10	3UTR		0	0
hsa-miR-2115-3p	NM_001306068	DUX4	1564	1598	0.923077	-20.1	1	0.00145717	0.441	0.0306081	-0.237514	-3.93757	18	22	10	3UTR		0	0
hsa-miR-2115-3p	NM_001293798	DUX4	1428	1462	0.923077	-20.1	1	0.00145717	0.441	0.0306081	-0.237514	-3.93757	18	22	10	3UTR		0	0
hsa-miR-4756-5p	XM_011531514	DUX4	673	699	1	-27.2	1	0.00149362	0.382	0	0	-9.43035	19	26	9	3UTR		0	0
hsa-miR-6798-5p	XM_011531514	DUX4	679	699	0.923077	-27.2	1	0.00149362	0.382	0	0	-7.67449	17	20	9	3UTR		0	0
hsa-miR-665	XM_011531514	DUX4	676	699	0.846154	-23.4	1	0.00149362	0.382	0	0	-5.9255	16	23	6	3UTR		0	0
hsa-miR-4756-3p	XM_011531514	DUX4	676	699	0.923077	-20.9	1	0.00149362	0.382	0	0	-6.10696	18	23	10	3UTR		0	0
hsa-miR-6873-5p	XM_011531514	DUX4	681	699	0.923077	-19.6	1	0.00149362	0.382	0	0	-12.1103	14	18	7	3UTR		0	0
hsa-miR-6873-5p	NM_001306068	DUX4	1550	1568	0.846154	-19.6	1	0.00149362	0.382	-0.885561	-0.199433	-12.1103	14	18	7	3UTR		0	0
hsa-miR-6873-5p	NM_001293798	DUX4	1414	1432	0.846154	-19.6	1	0.00149362	0.382	-0.885561	-0.199433	-12.1103	14	18	7	3UTR		0	0
hsa-miR-1321	XM_011531514	DUX4	683	699	1	-18.7	1	0.00149362	0.382	0	0	-12.6408	13	16	9	3UTR		0	0
hsa-miR-328-5p	XM_011531514	DUX4	684	714	0.923077	-30.8	1	0.0015419	0.426	0	0	-3.93757	21	30	11	3UTR		0	0
hsa-miR-6859-5p	XM_011531514	DUX4	692	714	1	-25.2	1	0.0015419	0.426	0	0	-8.15907	18	22	9	3UTR		0	0
hsa-miR-6859-5p	NM_001306068	DUX4	1561	1583	1	-25.2	1	0.0015419	0.426	-0.0129132	-0.182335	-8.15907	18	22	9	3UTR		0	0
hsa-miR-6859-5p	NM_001293798	DUX4	1425	1447	1	-25.2	1	0.0015419	0.426	-0.0129132	-0.182335	-8.15907	18	22	9	3UTR		0	0
hsa-miR-361-5p	XM_011531514	DUX4	697	730	0.846154	-19	1	0.00158701	0.456	0	0	-6.76235	21	33	9	3UTR		0	0
hsa-miR-361-5p	NM_001306068	DUX4	1566	1599	0.846154	-19	1	0.00158701	0.456	0.0585861	-0.198656	-6.76235	21	33	9	3UTR		0	0
hsa-miR-361-5p	NM_001293798	DUX4	1430	1463	0.846154	-19	1	0.00158701	0.456	0.0585861	-0.198656	-6.76235	21	33	9	3UTR		0	0
hsa-miR-6778-5p	XM_011531514	DUX4	689	715	1	-24.7	1	0.00177897	0.412	0	0	-5.69245	17	20	16	3UTR		0	0
hsa-miR-6731-5p	XM_011531514	DUX4	692	715	0.923077	-23.6	1	0.00177897	0.412	0	0	-3.93757	20	23	9	3UTR		0	0
hsa-miR-7-5p	XM_011531514	DUX4	673	715	0.884615	-19.7	1	0.00177897	0.412	0	0	-3.93757	22	42	7	3UTR		0	0
hsa-miR-34b-5p	XM_011531514	DUX4	748	760	0.923077	-18	1	0.00215528	0.456	0	0	-10.3988	11	12	11	3UTR		0	0
hsa-miR-6510-5p	XM_011531514	DUX4	664	709	0.923077	-25.6	1	0.00236392	0.426	0	0	-6.6181	19	25	8	3UTR		0	0
hsa-miR-6510-5p	NM_001306068	DUX4	1554	1578	0.923077	-25.1	1	0.00236392	0.426	-0.510301	-0.28259	-6.6181	19	24	8	3UTR		0	0
hsa-miR-6510-5p	NM_001293798	DUX4	1418	1442	0.923077	-25.1	1	0.00236392	0.426	-0.510301	-0.28259	-6.6181	19	24	8	3UTR		0	0
hsa-miR-7150	XM_011531514	DUX4	689	709	0.807692	-21.7	1	0.00236392	0.426	0	0	-4.957	15	20	8	3UTR		0	0
hsa-miR-7150	NM_001293798	DUX4	1422	1442	0.846154	-21.7	1	0.00236392	0.426	-0.311509	-0.288807	-4.957	15	20	8	3UTR		0	0
hsa-miR-6507-5p	XM_011531514	DUX4	673	713	0.846154	-18.1	1	0.00243641	0.426	0	0	-7.61919	14	17	12	3UTR		0	0
hsa-miR-6507-5p	NM_001306068	DUX4	1542	1582	0.923077	-18.1	1	0.00243641	0.426	0.238888	-0.421702	-7.61919	14	17	12	3UTR		0	0
hsa-miR-6507-5p	NM_001293798	DUX4	1406	1446	0.923077	-18.1	1	0.00243641	0.426	0.238888	-0.421702	-7.61919	14	17	12	3UTR		0	0
hsa-miR-640	XM_011531514	DUX4	758	775	0.897436	-19.4	1	0.00249836	0.5	0	0	-12.1109	14	17	9	3UTR		0	0
hsa-miR-640	NM_001293798	DUX4	1491	1508	0.897436	-19.4	1	0.00249836	0.5	0.154608	0.0294245	-12.1109	14	17	9	3UTR		0	0
hsa-miR-4773	XM_011531514	DUX4	689	711	0.884615	-27.4	1	0.00255805	0.426	0	0	-5.03583	19	22	8	3UTR		0	0
hsa-miR-6735-5p	XM_011531514	DUX4	688	711	1	-24.8	1	0.00255805	0.426	0	0	-6.10696	19	23	15	3UTR		0	0
hsa-miR-6716-5p	XM_011531514	DUX4	688	712	0.953846	-23	1	0.00274618	0.412	0	0	-3.79332	19	24	13	3UTR		0	0
hsa-miR-4688	XM_011531514	DUX4	661	707	0.846154	-23.2	1	0.00329153	0.441	0	0	-5.22701	19	46	14	3UTR		0	0
hsa-miR-3616-3p	XM_011531514	DUX4	643	707	1	-21	1	0.00329153	0.441	0	0	-13.4976	16	23	9	3UTR		0	0
hsa-miR-4714-5p	XM_011531514	DUX4	747	780	0.923077	-15.6	1	0.003531	0.559	0	0	-10.4867	15	18	8	3UTR		0	0
hsa-miR-301b-5p	XM_011531514	DUX4	757	779	0.923077	-19.8	1	0.0036268	0.544	0	0	-4.99396	18	22	7	3UTR		0	0
hsa-miR-301b-5p	NM_001306068	DUX4	1626	1648	0.923077	-19.8	1	0.0036268	0.544	0.126976	0.0106411	-4.99396	18	22	7	3UTR		0	0
hsa-miR-301b-5p	NM_001293798	DUX4	1490	1512	0.923077	-19.8	1	0.0036268	0.544	0.126976	0.0106411	-4.99396	18	22	7	3UTR		0	0
hsa-miR-6771-5p	NM_001306068	DUX4	1563	1586	0.923077	-28.7	1	0.00370959	0.426	0.0523686	-0.18389	-6.39038	19	23	10	3UTR		0	0
hsa-miR-6771-5p	NM_001293798	DUX4	1427	1450	0.923077	-28.7	1	0.00370959	0.426	0.0523686	-0.18389	-6.39038	19	23	10	3UTR		0	0
hsa-miR-4476	XM_011531514	DUX4	694	717	0.923077	-22.5	1	0.00370959	0.426	0	0	-10.1092	19	23	8	3UTR		0	0
hsa-miR-4476	NM_001306068	DUX4	1563	1586	0.846154	-22.5	1	0.00370959	0.426	-0.048239	-0.202542	-10.1092	19	23	8	3UTR		0	0
hsa-miR-4476	NM_001293798	DUX4	1427	1450	0.846154	-22.5	1	0.00370959	0.426	-0.048239	-0.202542	-10.1092	19	23	8	3UTR		0	0
hsa-miR-6760-5p	XM_011531514	DUX4	694	717	0.846154	-19.8	1	0.00370959	0.426	0	0	-9.49538	19	23	9	3UTR		0	0
hsa-miR-6879-5p	XM_011531514	DUX4	719	759	0.923077	-28.3	1	0.0048437	0.471	0	0	-4.957	19	27	10	3UTR		0	0
hsa-miR-6879-5p	NM_001306068	DUX4	1602	1628	1	-28.2	1	0.0048437	0.471	0.00263032	-0.00735385	-4.957	19	26	10	3UTR		0	0
hsa-miR-6879-5p	NM_001293798	DUX4	1466	1492	1	-28.2	1	0.0048437	0.471	0.00263032	-0.00735385	-4.957	19	26	10	3UTR		0	0
hsa-miR-3937	XM_011531514	DUX4	736	759	1	-20.8	1	0.0048437	0.471	0	0	-9.31398	15	23	9	3UTR		0	0
hsa-miR-6888-5p	XM_011531514	DUX4	720	738	0.871795	-21.9	1	0.00489878	0.441	0	0	-6.93496	15	18	7	3UTR		0	0
hsa-miR-6888-5p	NM_001306068	DUX4	1589	1607	0.871795	-21.9	1	0.00489878	0.441	-0.0240158	-0.0370059	-6.93496	15	18	7	3UTR		0	0
hsa-miR-6888-5p	NM_001293798	DUX4	1453	1471	0.871795	-21.9	1	0.00489878	0.441	-0.0240158	-0.0370059	-6.93496	15	18	7	3UTR		0	0
hsa-miR-7843-5p	XM_011531514	DUX4	677	706	0.846154	-27.4	1	0.00520954	0.456	0	0	-3.93757	20	29	6	3UTR		0	0
hsa-miR-7845-5p	XM_011531514	DUX4	661	706	1	-27.3	1	0.00520954	0.456	0	0	-4.67302	19	24	9	3UTR		0	0
hsa-miR-7845-5p	NM_001306068	DUX4	1530	1575	0.923077	-27.3	1	0.00520954	0.456	0.110397	-0.486984	-4.67302	19	24	9	3UTR		0	0
hsa-miR-7845-5p	NM_001293798	DUX4	1394	1439	0.923077	-27.3	1	0.00520954	0.456	0.110397	-0.486984	-4.67302	19	24	9	3UTR		0	0
hsa-miR-423-5p	XM_011531514	DUX4	678	706	0.876923	-26.3	1	0.00520954	0.456	0	0	-3.79332	21	28	9	3UTR		0	0
hsa-miR-423-5p	NM_001306068	DUX4	1547	1575	0.876923	-26.3	1	0.00520954	0.456	-0.25147	-0.316008	-3.79332	21	28	9	3UTR		0	0
hsa-miR-423-5p	NM_001293798	DUX4	1411	1439	0.876923	-26.3	1	0.00520954	0.456	-0.25147	-0.316008	-3.79332	21	28	9	3UTR		0	0
hsa-miR-3126-5p	XM_011531514	DUX4	665	706	0.846154	-25.5	1	0.00520954	0.456	0	0	-7.14013	18	26	5	3UTR		0	0
hsa-miR-3126-5p	NM_001306068	DUX4	1534	1575	0.846154	-25.5	1	0.00520954	0.456	0.143932	-0.419371	-7.14013	18	26	5	3UTR		0	0
hsa-miR-3126-5p	NM_001293798	DUX4	1398	1439	0.846154	-25.5	1	0.00520954	0.456	0.143932	-0.419371	-7.14013	18	26	5	3UTR		0	0
hsa-miR-3185	XM_011531514	DUX4	576	599	0.884615	-26.1	1	0.00527626	0.353	0	0	-5.61866	19	23	8	3UTR		0	0
hsa-miR-6878-5p	XM_011531514	DUX4	719	739	1	-18.9	1	0.00550093	0.456	0	0	-6.10696	14	20	8	3UTR		0	0
hsa-miR-6878-5p	NM_001306068	DUX4	1588	1608	1	-18.9	1	0.00550093	0.456	0.43007	-0.0502175	-6.10696	14	20	8	3UTR		0	0
hsa-miR-6878-5p	NM_001293798	DUX4	1452	1472	1	-18.9	1	0.00550093	0.456	0.43007	-0.0502175	-6.10696	14	20	8	3UTR		0	0
hsa-miR-4788	XM_011531514	DUX4	689	718	0.846154	-22.9	1	0.00656287	0.426	0	0	-8.39718	19	29	8	3UTR		0	0
hsa-miR-3960	XM_011531514	DUX4	736	758	1	-33.2	1	0.0066863	0.471	0	0	-6.98666	18	22	7	3UTR		0	0
hsa-miR-4462	XM_011531514	DUX4	734	758	1	-28.4	1	0.0066863	0.471	0	0	-4.02637	18	24	10	3UTR		0	0
hsa-miR-4462	NM_001306068	DUX4	1603	1627	1	-28.4	1	0.0066863	0.471	-0.0319103	0.00744511	-4.02637	18	24	10	3UTR		0	0
hsa-miR-4462	NM_001293798	DUX4	1467	1491	1	-28.4	1	0.0066863	0.471	-0.0319103	0.00744511	-4.02637	18	24	10	3UTR		0	0
hsa-miR-4726-5p	XM_011531514	DUX4	681	705	0.846154	-29.1	1	0.00940137	0.441	0	0	-7.51743	19	24	6	3UTR		0	0
hsa-miR-6819-5p	XM_011531514	DUX4	681	705	0.846154	-29.1	1	0.00940137	0.441	0	0	-4.957	18	24	5	3UTR		0	0
hsa-miR-6819-5p	NM_001306068	DUX4	1550	1574	0.846154	-29.1	1	0.00940137	0.441	-0.385039	-0.274818	-4.957	18	24	5	3UTR		0	0
hsa-miR-6819-5p	NM_001293798	DUX4	1414	1438	0.846154	-29.1	1	0.00940137	0.441	-0.385039	-0.274818	-4.957	18	24	5	3UTR		0	0
hsa-miR-6879-5p	XM_011531514	DUX4	682	705	0.923077	-27.8	1	0.00940137	0.441	0	0	-6.34001	18	23	6	3UTR		0	0
hsa-miR-6879-5p	NM_001306068	DUX4	1551	1574	0.846154	-27.8	1	0.00940137	0.441	-0.860025	-0.240623	-6.34001	18	23	6	3UTR		0	0
hsa-miR-6879-5p	NM_001293798	DUX4	1415	1438	0.846154	-27.8	1	0.00940137	0.441	-0.860025	-0.240623	-6.34001	18	23	6	3UTR		0	0
hsa-miR-6845-5p	XM_011531514	DUX4	681	705	0.846154	-24.9	1	0.00940137	0.441	0	0	-4.52877	17	24	5	3UTR		0	0
hsa-miR-6845-5p	NM_001306068	DUX4	1550	1574	0.846154	-24.9	1	0.00940137	0.441	-0.380772	-0.290361	-4.52877	17	24	5	3UTR		0	0
hsa-miR-6845-5p	NM_001293798	DUX4	1414	1438	0.846154	-24.9	1	0.00940137	0.441	-0.380772	-0.290361	-4.52877	17	24	5	3UTR		0	0
hsa-miR-3945	XM_011531514	DUX4	688	705	1	-23.7	1	0.00940137	0.441	0	0	-5.22701	15	17	14	3UTR		0	0
hsa-miR-3945	NM_001306068	DUX4	1557	1574	1	-23.7	1	0.00940137	0.441	0.0648037	-0.180781	-5.22701	15	17	14	3UTR		0	0
hsa-miR-3945	NM_001293798	DUX4	1421	1438	1	-23.7	1	0.00940137	0.441	0.0648037	-0.180781	-5.22701	15	17	14	3UTR		0	0
hsa-miR-4648	XM_011531514	DUX4	822	841	1	-19.6	1	0.0111381	0.564	0	0	-6.81899	17	19	10	3UTR		0	0
hsa-miR-4648	NM_001306068	DUX4	1691	1710	1	-19.6	1	0.0111381	0.564	0	0	-6.81899	17	19	10	3UTR		0	0
hsa-miR-4648	NM_001293798	DUX4	1555	1574	1	-19.6	1	0.0111381	0.564	0	0	-6.81899	17	19	10	3UTR		0	0
hsa-miR-7111-5p	NM_001306068	DUX4	1565	1610	0.953846	-27	1	0.0200348	0.456	0.0591512	-0.204162	-3.79332	20	45	9	3UTR		0	0
hsa-miR-7111-5p	NM_001293798	DUX4	1429	1474	0.953846	-27	1	0.0200348	0.456	0.0591512	-0.204162	-3.79332	20	45	9	3UTR		0	0
hsa-miR-7111-5p	XM_011531514	DUX4	722	741	1	-23.4	1	0.0200348	0.456	0	0	-14.3219	13	19	8	3UTR		0	0
hsa-miR-5010-5p	XM_011531514	DUX4	724	741	1	-20.4	1	0.0200348	0.456	0	0	-7.39609	13	17	10	3UTR		0	0
hsa-miR-625-5p	XM_011531514	DUX4	727	741	0.923077	-15.5	1	0.0200348	0.456	0	0	-8.98869	10	14	6	3UTR		0	0
hsa-miR-1268b	XM_011531514	DUX4	736	755	1	-27.8	1	0.0273301	0.5	0	0	-6.19951	15	19	8	3UTR		0	0
hsa-miR-1268a	XM_011531514	DUX4	736	755	0.923077	-27.2	1	0.0273301	0.5	0	0	-6.19951	15	19	8	3UTR		0	0
hsa-miR-4713-3p	XM_011531514	DUX4	822	839	1	-22.5	1	0.0283561	0.561	0	0	-11.4083	15	17	9	3UTR		0	0
hsa-miR-4713-3p	NM_001306068	DUX4	1691	1708	1	-22.5	1	0.0283561	0.561	0	0	-11.4083	15	17	9	3UTR		0	0
hsa-miR-4713-3p	NM_001293798	DUX4	1555	1572	1	-22.5	1	0.0283561	0.561	0	0	-11.4083	15	17	9	3UTR		0	0
hsa-miR-711	XM_011531514	DUX4	822	838	1	-21.5	1	0.0313956	0.571	0	0	-5.76291	13	16	7	3UTR		0	0
hsa-miR-4661-3p	XM_011531514	DUX4	826	838	1	-20.4	1	0.0313956	0.571	0	0	-6.90779	11	12	11	3UTR		0	0
hsa-miR-4661-3p	NM_001293798	DUX4	1559	1571	1	-20.4	1	0.0313956	0.571	0	0	-6.90779	11	12	11	3UTR		0	0
hsa-miR-4281	XM_011531514	DUX4	818	837	1	-37.6	1	0.0333356	0.581	0	0	-3.93757	17	19	11	3UTR		0	0
hsa-miR-4281	NM_001306068	DUX4	1687	1706	1	-37.6	1	0.0333356	0.581	0	0	-3.93757	17	19	11	3UTR		0	0
hsa-miR-4281	NM_001293798	DUX4	1551	1570	1	-37.6	1	0.0333356	0.581	0	0	-3.93757	17	19	11	3UTR		0	0
hsa-miR-513a-5p	XM_011531514	DUX4	790	834	1	-23.6	1	0.0364765	0.587	0	0	-5.96215	16	20	12	3UTR		0	0
hsa-miR-513a-5p	NM_001306068	DUX4	1659	1703	1	-23.6	1	0.0364765	0.587	0	-0.00412539	-5.96215	16	20	12	3UTR		0	0
hsa-miR-513a-5p	NM_001293798	DUX4	1523	1567	1	-23.6	1	0.0364765	0.587	0	-0.00412539	-5.96215	16	20	12	3UTR		0	0
hsa-miR-498	XM_011531514	DUX4	812	834	1	-22.2	1	0.0364765	0.587	0	0	-7.16335	18	22	12	3UTR		0	0
hsa-miR-498	NM_001306068	DUX4	1681	1703	1	-22.2	1	0.0364765	0.587	0	0.0536689	-7.16335	18	22	12	3UTR		0	0
hsa-miR-498	NM_001293798	DUX4	1545	1567	1	-22.2	1	0.0364765	0.587	0	0.0536689	-7.16335	18	22	12	3UTR		0	0
hsa-miR-6886-5p	XM_011531514	DUX4	817	833	1	-24	1	0.0367979	0.596	0	0	-7.22873	15	16	15	3UTR		0	0
hsa-miR-7151-3p	XM_011531514	DUX4	817	833	1	-20.8	1	0.0367979	0.596	0	0	-12.8004	13	16	7	3UTR		0	0
hsa-miR-140-3p	XM_011531514	DUX4	797	833	1	-17.6	1	0.0367979	0.596	0	0	-9.60711	10	12	10	3UTR		0	0
hsa-miR-6768-5p	XM_011531514	DUX4	817	832	1	-22	1	0.0391573	0.604	0	0	-10.9375	13	15	7	3UTR		0	0
hsa-miR-6833-5p	XM_011531514	DUX4	719	754	0.923077	-27.9	1	0.0443958	0.5	0	0	-5.91553	18	23	5	3UTR		0	0
hsa-miR-6833-5p	NM_001306068	DUX4	1588	1623	0.923077	-27.9	1	0.0443958	0.5	0.114542	-0.0168983	-5.91553	18	23	5	3UTR		0	0
hsa-miR-6833-5p	NM_001293798	DUX4	1452	1487	0.923077	-27.9	1	0.0443958	0.5	0.114542	-0.0168983	-5.91553	18	23	5	3UTR		0	0
hsa-miR-4657	XM_011531514	DUX4	729	753	0.846154	-19.6	1	0.0479029	0.5	0	0	-6.78234	18	24	7	3UTR		0	0
hsa-miR-6887-5p	XM_011531514	DUX4	704	743	1	-25.6	1	0.0584095	0.471	0	0	-3.93757	22	39	10	3UTR		0	0
hsa-miR-6887-5p	NM_001306068	DUX4	1573	1612	0.923077	-25.6	1	0.0584095	0.471	0.101719	-0.126512	-3.93757	22	39	10	3UTR		0	0
hsa-miR-6887-5p	NM_001293798	DUX4	1437	1476	0.923077	-25.6	1	0.0584095	0.471	0.101719	-0.126512	-3.93757	22	39	10	3UTR		0	0
hsa-miR-4723-5p	XM_011531514	DUX4	698	743	0.846154	-22.8	1	0.0584095	0.471	0	0	-7.28438	22	45	7	3UTR		0	0
hsa-miR-3190-3p	NM_001306068	DUX4	1588	1621	0.846154	-25.6	1	0.0641034	0.485	0.0842326	-0.00712386	-3.79332	21	33	8	3UTR		0	0
hsa-miR-3190-3p	XM_011531514	DUX4	692	752	0.846154	-25.1	1	0.0641034	0.485	0	0	-3.79332	21	34	8	3UTR		0	0
hsa-miR-3190-3p	NM_001293798	DUX4	1443	1485	0.846154	-25.1	1	0.0641034	0.485	0.138634	-0.0752515	-3.79332	21	34	8	3UTR		0	0
hsa-miR-6742-5p	XM_011531514	DUX4	723	744	1	-26.3	1	0.0724067	0.471	0	0	-6.9638	16	21	6	3UTR		0	0
hsa-miR-1275	XM_011531514	DUX4	727	744	1	-24	1	0.0724067	0.471	0	0	-7.8435	14	17	12	3UTR		0	0
hsa-miR-1275	NM_001293798	DUX4	1460	1477	0.923077	-24	1	0.0724067	0.471	0.251323	-0.0208498	-7.8435	14	17	12	3UTR		0	0
hsa-miR-6515-5p	XM_011531514	DUX4	704	751	0.923077	-24.5	1	0.0779475	0.485	0	0	-7.61919	18	23	10	3UTR		0	0
hsa-miR-6515-5p	NM_001306068	DUX4	1573	1620	0.923077	-24.5	1	0.0779475	0.485	0.294844	-0.0245711	-7.61919	18	23	10	3UTR		0	0
hsa-miR-6515-5p	NM_001293798	DUX4	1437	1484	0.923077	-24.5	1	0.0779475	0.485	0.294844	-0.0245711	-7.61919	18	23	10	3UTR		0	0
hsa-miR-7109-5p	XM_011531514	DUX4	723	745	0.923077	-24	1	0.0983923	0.485	0	0	-6.24644	16	22	10	3UTR		0	0
hsa-miR-4472	XM_011531514	DUX4	727	745	1	-23.4	1	0.0983923	0.485	0	0	-9.81601	14	18	9	3UTR		0	0
hsa-miR-4472	NM_001306068	DUX4	1596	1614	1	-23.4	1	0.0983923	0.485	0.334221	-0.0061166	-9.81601	14	18	9	3UTR		0	0
hsa-miR-4472	NM_001293798	DUX4	1460	1478	1	-23.4	1	0.0983923	0.485	0.334221	-0.0061166	-9.81601	14	18	9	3UTR		0	0
hsa-miR-6825-5p	XM_011531514	DUX4	724	749	1	-26.4	1	0.112513	0.471	0	0	-7.78178	17	25	8	3UTR		0	0
hsa-miR-6825-5p	NM_001293798	DUX4	1457	1482	0.923077	-26.4	1	0.112513	0.471	-0.140846	-0.0712012	-7.78178	17	25	8	3UTR		0	0
hsa-miR-4433b-3p	XM_011531514	DUX4	729	749	0.923077	-26.2	1	0.112513	0.471	0	0	-6.54929	17	20	14	3UTR		0	0
hsa-miR-4441	XM_011531514	DUX4	816	831	1	-18.4	1	0.114557	0.592	0	0	-14.4661	9	11	9	3UTR		0	0
hsa-miR-4441	NM_001306068	DUX4	1685	1700	1	-18.4	1	0.114557	0.592	0	0.0286353	-14.4661	9	11	9	3UTR		0	0
hsa-miR-4441	NM_001293798	DUX4	1549	1564	1	-18.4	1	0.114557	0.592	0	0.0286353	-14.4661	9	11	9	3UTR		0	0
hsa-miR-6769a-5p	XM_011531514	DUX4	705	746	1	-24	1	0.125786	0.471	0	0	-3.93757	18	41	11	3UTR		0	0
hsa-miR-6802-5p	NM_001306068	DUX4	1593	1615	0.923077	-23.3	1	0.125786	0.471	0.412974	0.00783952	-8.07147	13	22	10	3UTR		0	0
hsa-miR-6802-5p	NM_001293798	DUX4	1457	1479	0.923077	-23.3	1	0.125786	0.471	0.412974	0.00783952	-8.07147	13	22	10	3UTR		0	0
hsa-miR-6802-5p	XM_011531514	DUX4	732	746	1	-22.5	1	0.125786	0.471	0	0	-7.83842	12	14	10	3UTR		0	0
hsa-miR-4253	XM_011531514	DUX4	781	822	0.846154	-23.9	1	0.129219	0.569	0	0	-3.79332	17	41	11	3UTR		0	0
hsa-miR-4253	NM_001306068	DUX4	1650	1691	0.846154	-23.9	1	0.129219	0.569	0.0376983	0.0222984	-3.79332	17	41	11	3UTR		0	0
hsa-miR-4253	NM_001293798	DUX4	1514	1555	0.846154	-23.9	1	0.129219	0.569	0.0376983	0.0222984	-3.79332	17	41	11	3UTR		0	0
hsa-miR-1321	XM_011531514	DUX4	776	830	1	-16.1	1	0.183636	0.6	0	0	-15.5225	8	10	8	3UTR		0	0
hsa-miR-4456	XM_011531514	DUX4	10	24	0.846154	-19.6	1	2.25895e-09	0.302	0	0	-5.61866	12	14	7	5UTR		0	0
hsa-miR-5589-5p	XM_011531514	DUX4	3	26	0.846154	-31.4	1	1.71375e-08	0.309	0	0	-6.25121	19	23	11	5UTR		0	0
hsa-miR-3180-3p	XM_011531514	DUX4	3	26	1	-28.6	1	1.71375e-08	0.309	0	0	-4.84971	17	23	12	5UTR		0	0
hsa-miR-3180	XM_011531514	DUX4	9	26	0.923077	-24.8	1	1.71375e-08	0.309	0	0	-4.84971	14	17	12	5UTR		0	0
hsa-miR-6852-5p	XM_011531514	DUX4	73	124	0.846154	-26.8	1	2.08264e-08	0.294	0	0	-7.10805	14	18	7	5UTR		0	0
hsa-miR-7855-5p	XM_011531514	DUX4	54	72	0.923077	-23	1	4.2057e-08	0.279	0	0	-7.06072	16	18	11	5UTR		0	0
hsa-miR-433-5p	XM_011531514	DUX4	50	72	1	-22.5	1	4.2057e-08	0.279	0	0	-5.19005	13	17	10	5UTR		0	0
hsa-miR-3907	XM_011531514	DUX4	46	71	0.923077	-25.8	1	4.2776e-08	0.265	0	0	-5.03583	18	25	11	5UTR		0	0
hsa-miR-4498	XM_011531514	DUX4	6	27	1	-30.2	1	4.84334e-08	0.304	0	0	-6.00433	16	21	12	5UTR		0	0
hsa-miR-6850-3p	XM_011531514	DUX4	46	64	0.846154	-28.1	1	2.62724e-07	0.294	0	0	-9.43035	14	18	11	5UTR		0	0
hsa-miR-4794	XM_011531514	DUX4	42	64	0.846154	-19.4	1	2.62724e-07	0.294	0	0	-5.41313	17	22	8	5UTR		0	0
hsa-miR-1292-3p	XM_011531514	DUX4	48	75	1	-24.8	1	3.57574e-07	0.279	0	0	-5.76291	13	20	9	5UTR		0	0
hsa-miR-579-5p	XM_011531514	DUX4	60	75	0.846154	-19.8	1	3.57574e-07	0.279	0	0	-11.6229	11	15	7	5UTR		0	0
hsa-miR-6781-5p	XM_011531514	DUX4	41	63	1	-28.3	1	5.03058e-07	0.294	0	0	-8.66147	17	22	8	5UTR		0	0
hsa-miR-218-1-3p	XM_011531514	DUX4	3	18	0.846154	-19	1	2.1168e-06	0.234	0	0	-14.7166	11	15	6	5UTR		0	0
hsa-miR-1225-3p	XM_011531514	DUX4	55	69	1	-23.4	1	2.3035e-06	0.279	0	0	-8.05179	13	14	13	5UTR		0	0
hsa-miR-7160-3p	XM_011531514	DUX4	56	68	0.923077	-22.9	1	2.4372e-06	0.279	0	0	-6.78234	11	12	11	5UTR		0	0
hsa-miR-4743-5p	XM_011531514	DUX4	36	62	0.846154	-29.9	1	2.71294e-06	0.279	0	0	-6.97192	17	26	8	5UTR		0	0
hsa-miR-7704	XM_011531514	DUX4	7	28	0.846154	-29	1	3.53856e-06	0.298	0	0	-5.38561	16	21	9	5UTR		0	0
hsa-miR-4707-5p	XM_011531514	DUX4	34	66	0.846154	-35.1	1	5.04383e-06	0.279	0	0	-3.93757	21	32	10	5UTR		0	0
hsa-miR-874-3p	XM_011531514	DUX4	20	66	0.846154	-30	1	5.04383e-06	0.279	0	0	-9.03925	17	32	9	5UTR		0	0
hsa-miR-149-3p	XM_011531514	DUX4	6	33	0.923077	-30.1	1	9.95628e-06	0.274	0	0	-4.99396	20	27	8	5UTR		0	0
hsa-miR-6780b-5p	XM_011531514	DUX4	15	33	0.807692	-22.9	1	9.95628e-06	0.274	0	0	-6.85115	16	18	11	5UTR		0	0
hsa-miR-6085	XM_011531514	DUX4	14	29	0.846154	-25.4	1	1.0195e-05	0.293	0	0	-7.47494	13	15	9	5UTR		0	0
hsa-miR-6846-5p	XM_011531514	DUX4	8	29	1	-24	1	1.0195e-05	0.293	0	0	-6.85115	16	21	13	5UTR		0	0
hsa-miR-485-5p	XM_011531514	DUX4	7	29	0.846154	-22.2	1	1.0195e-05	0.293	0	0	-4.90607	14	22	10	5UTR		0	0
hsa-miR-6732-5p	XM_011531514	DUX4	14	34	0.846154	-26.2	1	1.17383e-05	0.27	0	0	-9.83106	16	20	7	5UTR		0	0
hsa-miR-6758-5p	XM_011531514	DUX4	17	34	0.846154	-19.4	1	1.17383e-05	0.27	0	0	-10.8446	14	17	10	5UTR		0	0
hsa-miR-660-3p	XM_011531514	DUX4	4	16	0.846154	-18.6	1	1.64683e-05	0.244	0	0	-6.78234	11	12	11	5UTR		0	0
hsa-miR-4650-3p	XM_011531514	DUX4	4	36	0.923077	-23.1	1	5.07929e-05	0.262	0	0	-7.3964	12	16	6	5UTR		0	0
hsa-miR-25-5p	XM_011531514	DUX4	22	36	0.846154	-20.8	1	5.07929e-05	0.262	0	0	-11.2074	12	14	8	5UTR		0	0
hsa-miR-5739	XM_011531514	DUX4	6	35	1	-26.4	1	5.49631e-05	0.266	0	0	-10.1092	17	22	10	5UTR		0	0
hsa-miR-6832-5p	XM_011531514	DUX4	14	35	0.846154	-18.5	1	5.49631e-05	0.266	0	0	-13.0794	13	21	9	5UTR		0	0
hsa-miR-6879-5p	XM_011531514	DUX4	17	37	0.923077	-28.4	1	6.02749e-05	0.273	0	0	-5.19005	16	20	9	5UTR		0	0
hsa-miR-6745	XM_011531514	DUX4	18	37	0.846154	-22.4	1	6.02749e-05	0.273	0	0	-6.84241	17	19	9	5UTR		0	0
hsa-miR-3132	XM_011531514	DUX4	21	37	0.923077	-21.3	1	6.02749e-05	0.273	0	0	-7.47494	14	16	9	5UTR		0	0
hsa-miR-4436b-3p	XM_011531514	DUX4	20	37	0.846154	-19.4	1	6.02749e-05	0.273	0	0	-7.05635	13	17	7	5UTR		0	0
hsa-miR-5787	XM_011531514	DUX4	29	61	0.923077	-29.7	1	0.00020802	0.279	0	0	-4.02637	17	32	9	5UTR		0	0
hsa-miR-5001-5p	XM_011531514	DUX4	36	61	0.923077	-28.9	1	0.00020802	0.279	0	0	-7.05635	19	25	7	5UTR		0	0
hsa-miR-4430	XM_011531514	DUX4	43	61	0.846154	-24.3	1	0.00020802	0.279	0	0	-9.9649	14	18	9	5UTR		0	0
hsa-miR-193b-5p	XM_011531514	DUX4	37	58	0.846154	-24.8	1	0.000228004	0.265	0	0	-6.76235	19	21	10	5UTR		0	0
hsa-miR-608	XM_011531514	DUX4	70	106	0.923077	-28.3	1	0.000284226	0.235	0	0	-3.79332	21	36	10	5UTR		0	0
hsa-miR-7110-5p	XM_011531514	DUX4	64	95	0.923077	-28.3	1	0.00031517	0.221	0	0	-5.41313	14	17	9	5UTR		0	0
hsa-miR-6804-5p	XM_011531514	DUX4	71	95	0.846154	-21.9	1	0.00031517	0.221	0	0	-12.2551	16	24	10	5UTR		0	0
hsa-miR-1471	XM_011531514	DUX4	57	79	0.923077	-24.9	1	0.00035192	0.279	0	0	-9.07598	17	22	11	5UTR		0	0
hsa-miR-4676-5p	XM_011531514	DUX4	35	79	1	-19.7	1	0.00035192	0.279	0	0	-5.9255	12	16	8	5UTR		0	0
hsa-miR-6803-5p	XM_011531514	DUX4	41	96	0.923077	-32.6	1	0.000418033	0.221	0	0	-8.97335	16	21	9	5UTR		0	0
hsa-miR-4802-3p	XM_011531514	DUX4	6	50	0.923077	-16.4	1	0.000453663	0.25	0	0	-8.07147	10	12	10	5UTR		0	0
hsa-miR-3656	XM_011531514	DUX4	16	46	0.846154	-25.8	1	0.000521073	0.265	0	0	-3.93757	17	30	12	5UTR		0	0
hsa-miR-6816-5p	XM_011531514	DUX4	6	43	0.846154	-28.8	1	0.000527595	0.25	0	0	-4.957	19	37	7	5UTR		0	0
hsa-miR-3689a-3p	XM_011531514	DUX4	67	86	1	-26.2	1	0.000558232	0.294	0	0	-9.48565	18	19	18	5UTR		0	0
hsa-miR-6785-5p	XM_011531514	DUX4	65	86	0.923077	-25.3	1	0.000558232	0.294	0	0	-4.79441	16	21	9	5UTR		0	0
hsa-miR-3689b-3p	XM_011531514	DUX4	67	86	1	-24.1	1	0.000558232	0.294	0	0	-9.48565	18	19	18	5UTR		0	0
hsa-miR-3689c	XM_011531514	DUX4	67	86	1	-24.1	1	0.000558232	0.294	0	0	-9.48565	18	19	18	5UTR		0	0
hsa-miR-7110-5p	XM_011531514	DUX4	24	48	0.846154	-31.4	1	0.000561224	0.25	0	0	-5.22671	20	24	8	5UTR		0	0
hsa-miR-4443	XM_011531514	DUX4	32	48	0.923077	-19.3	1	0.000561224	0.25	0	0	-4.76182	13	16	7	5UTR		0	0
hsa-miR-4534	XM_011531514	DUX4	32	47	0.846154	-21.1	1	0.000568743	0.265	0	0	-10.5515	12	15	7	5UTR		0	0
hsa-miR-5010-5p	XM_011531514	DUX4	28	47	0.846154	-19.6	1	0.000568743	0.265	0	0	-4.02637	14	19	7	5UTR		0	0
hsa-miR-4425	XM_011531514	DUX4	42	60	0.846154	-18	1	0.000701287	0.279	0	0	-10.7004	15	18	9	5UTR		0	0
hsa-miR-6771-5p	XM_011531514	DUX4	22	87	0.846154	-33.9	1	0.000768241	0.279	0	0	-7.14013	19	31	10	5UTR		0	0
hsa-miR-6780a-5p	XM_011531514	DUX4	52	87	0.884615	-24.8	1	0.000768241	0.279	0	0	-13.3762	17	35	9	5UTR		0	0
hsa-miR-323b-5p	XM_011531514	DUX4	31	80	1	-27.8	1	0.00125668	0.279	0	0	-6.10696	20	24	18	5UTR		0	0
hsa-miR-4529-5p	XM_011531514	DUX4	43	80	0.846154	-21.2	1	0.00125668	0.279	0	0	-4.84971	14	20	9	5UTR		0	0
hsa-miR-410-5p	XM_011531514	DUX4	61	80	0.923077	-20.8	1	0.00125668	0.279	0	0	-6.13885	17	19	10	5UTR		0	0
hsa-miR-197-5p	XM_011531514	DUX4	9	38	0.846154	-36.8	1	0.00236157	0.269	0	0	-4.67302	19	24	11	5UTR		0	0
hsa-miR-4657	XM_011531514	DUX4	22	41	0.923077	-19.7	1	0.00316763	0.265	0	0	-8.98869	15	19	10	5UTR		0	0
hsa-miR-6741-5p	XM_011531514	DUX4	7	39	0.923077	-34.2	1	0.0036542	0.279	0	0	-4.17062	20	32	9	5UTR		0	0
hsa-miR-6858-5p	XM_011531514	DUX4	15	39	1	-30.7	1	0.0036542	0.279	0	0	-3.93757	19	24	14	5UTR		0	0
hsa-miR-1228-5p	XM_011531514	DUX4	6	39	0.923077	-29.5	1	0.0036542	0.279	0	0	-7.28438	18	23	11	5UTR		0	0
hsa-miR-4706	XM_011531514	DUX4	12	39	0.846154	-29.1	1	0.0036542	0.279	0	0	-7.87558	20	27	5	5UTR		0	0
hsa-miR-1275	XM_011531514	DUX4	12	39	0.938462	-26.7	1	0.0036542	0.279	0	0	-4.17062	15	20	10	5UTR		0	0
hsa-miR-4726-5p	XM_011531514	DUX4	34	82	1	-28.6	1	0.00447654	0.279	0	0	-6.23647	18	29	7	5UTR		0	0
hsa-miR-1227-5p	XM_011531514	DUX4	65	82	0.876923	-25.9	1	0.00447654	0.279	0	0	-6.19951	14	17	7	5UTR		0	0
hsa-miR-6895-5p	XM_011531514	DUX4	63	82	0.923077	-20.2	1	0.00447654	0.279	0	0	-10.3425	13	19	7	5UTR		0	0
hsa-miR-6820-5p	XM_011531514	DUX4	21	40	0.923077	-25.9	1	0.00495805	0.265	0	0	-10.1092	16	19	7	5UTR		0	0
hsa-miR-6748-5p	XM_011531514	DUX4	19	40	0.923077	-24.1	1	0.00495805	0.265	0	0	-4.67302	18	21	9	5UTR		0	0
hsa-miR-6877-3p	NM_001306068	DUX4	1196	1215	0.923077	-28.9	1	5.42065e-10	0.265	-0.179882	-0.664276	-9.40187	15	19	7	CDS		0	0
hsa-miR-6877-3p	NM_001293798	DUX4	1196	1215	0.923077	-28.9	1	5.42065e-10	0.265	-0.179882	-0.664276	-9.40187	15	19	7	CDS		0	0
hsa-miR-6791-3p	NM_001306068	DUX4	1193	1215	0.861538	-28.7	1	5.42065e-10	0.265	-0.314866	-0.650496	-4.84971	17	22	10	CDS		0	0
hsa-miR-6791-3p	NM_001293798	DUX4	1193	1215	0.861538	-28.7	1	5.42065e-10	0.265	-0.314866	-0.650496	-4.84971	17	22	10	CDS		0	0
hsa-miR-4649-3p	NM_001306068	DUX4	1188	1209	0.846154	-35.2	1	7.81105e-10	0.294	-0.952662	-0.734158	-7.61919	18	21	12	CDS		0	0
hsa-miR-4649-3p	NM_001293798	DUX4	1188	1209	0.846154	-35.2	1	7.81105e-10	0.294	-0.952662	-0.734158	-7.61919	18	21	12	CDS		0	0
hsa-miR-6885-3p	NM_001306068	DUX4	1170	1211	0.846154	-28.8	1	8.51436e-10	0.279	-0.174259	-0.430024	-6.76235	18	25	8	CDS		0	0
hsa-miR-6885-3p	NM_001293798	DUX4	1170	1211	0.846154	-28.8	1	8.51436e-10	0.279	-0.174259	-0.430024	-6.76235	18	25	8	CDS		0	0
hsa-miR-7111-3p	NM_001306068	DUX4	1187	1214	0.846154	-22.3	1	9.48982e-10	0.265	-0.227041	-0.683961	-4.957	17	27	7	CDS		0	0
hsa-miR-7111-3p	NM_001293798	DUX4	1187	1214	0.846154	-22.3	1	9.48982e-10	0.265	-0.227041	-0.683961	-4.957	17	27	7	CDS		0	0
hsa-miR-2115-5p	NM_001306068	DUX4	1185	1203	0.923077	-21.8	1	1.35732e-09	0.294	-0.179882	-0.655417	-7.67449	16	18	13	CDS		0	0
hsa-miR-2115-5p	NM_001293798	DUX4	1185	1203	0.923077	-21.8	1	1.35732e-09	0.294	-0.179882	-0.655417	-7.67449	16	18	13	CDS		0	0
hsa-miR-6818-3p	NM_001306068	DUX4	1188	1203	1	-20.3	1	1.35732e-09	0.294	0.033841	-0.493016	-6.01339	13	15	7	CDS		0	0
hsa-miR-6818-3p	NM_001293798	DUX4	1188	1203	1	-20.3	1	1.35732e-09	0.294	0.033841	-0.493016	-6.01339	13	15	7	CDS		0	0
hsa-miR-6740-3p	NM_001306068	DUX4	1181	1203	0.923077	-19.9	1	1.35732e-09	0.294	-0.303618	-0.383764	-6.34001	13	17	7	CDS		0	0
hsa-miR-6740-3p	NM_001293798	DUX4	1181	1203	0.923077	-19.9	1	1.35732e-09	0.294	-0.303618	-0.383764	-6.34001	13	17	7	CDS		0	0
hsa-miR-1180-3p	NM_001306068	DUX4	1180	1202	0.923077	-27.9	1	3.64816e-09	0.309	-0.204629	-0.568803	-8.05148	18	22	10	CDS		0	0
hsa-miR-1180-3p	NM_001293798	DUX4	1180	1202	0.923077	-27.9	1	3.64816e-09	0.309	-0.204629	-0.568803	-8.05148	18	22	10	CDS		0	0
hsa-miR-656-5p	NM_001306068	DUX4	463	489	0.846154	-27.6	1	4.68909e-09	0.162	0.329372	-0.974315	-8.57351	18	26	11	CDS		0	0
hsa-miR-656-5p	NM_001293798	DUX4	442	489	0.846154	-27.4	1	4.68909e-09	0.162	-1.66777	-0.574709	-8.57351	18	27	11	CDS		0	0
hsa-miR-410-5p	NM_001306068	DUX4	471	489	0.923077	-18.3	1	4.68909e-09	0.162	0.329372	-0.974315	-8.80656	15	18	11	CDS		0	0
hsa-miR-410-5p	NM_001293798	DUX4	471	489	0.923077	-18.3	1	4.68909e-09	0.162	0.329372	-0.974315	-8.80656	15	18	11	CDS		0	0
hsa-miR-2861	NM_001306068	DUX4	819	841	0.846154	-34	1	5.18061e-09	0.206	0.236315	-0.325693	-4.79441	17	22	10	CDS		0	0
hsa-miR-2861	NM_001293798	DUX4	819	841	0.846154	-34	1	5.18061e-09	0.206	0.236315	-0.325693	-4.79441	17	22	10	CDS		0	0
hsa-miR-6843-3p	NM_001306068	DUX4	1188	1204	0.807692	-23.2	1	6.47618e-09	0.294	0.033841	-0.493016	-6.19951	14	16	7	CDS		0	0
hsa-miR-6843-3p	NM_001293798	DUX4	1188	1204	0.807692	-23.2	1	6.47618e-09	0.294	0.033841	-0.493016	-6.19951	14	16	7	CDS		0	0
hsa-miR-6848-3p	NM_001306068	DUX4	1188	1218	0.846154	-28.7	1	8.49811e-09	0.279	-0.397981	-0.715457	-4.67302	18	25	10	CDS		0	0
hsa-miR-6848-3p	NM_001293798	DUX4	1188	1218	0.846154	-28.7	1	8.49811e-09	0.279	-0.397981	-0.715457	-4.67302	18	25	10	CDS		0	0
hsa-miR-5587-3p	XM_011531514	DUX4	94	126	0.923077	-23.7	1	1.64177e-08	0.279	0	0	-8.2379	13	19	8	CDS		0	0
hsa-miR-6838-3p	XM_011531514	DUX4	109	126	0.846154	-18	1	1.64177e-08	0.279	0	0	-5.19005	13	17	8	CDS		0	0
hsa-miR-4638-5p	XM_011531514	DUX4	98	123	1	-21.2	1	1.66447e-08	0.294	0	0	-5.08246	14	20	9	CDS		0	0
hsa-miR-6872-3p	NM_001306068	DUX4	954	971	0.846154	-28.3	1	1.69199e-08	0.191	-3.1003	-0.313882	-12.6411	15	17	11	CDS		0	0
hsa-miR-6872-3p	NM_001293798	DUX4	954	971	0.846154	-28.3	1	1.69199e-08	0.191	-3.1003	-0.313882	-12.6411	15	17	11	CDS		0	0
hsa-miR-6769b-3p	NM_001293798	DUX4	449	467	0.846154	-21.6	1	2.01261e-08	0.235	-1.32922	-0.504827	-5.76291	13	18	9	CDS		0	0
hsa-miR-939-3p	XM_011531514	DUX4	109	124	0.923077	-26.4	1	2.08264e-08	0.294	0	0	-5.96246	13	15	8	CDS		0	0
hsa-miR-3189-3p	XM_011531514	DUX4	103	124	0.923077	-24.7	1	2.08264e-08	0.294	0	0	-5.08246	18	21	10	CDS		0	0
hsa-miR-331-3p	XM_011531514	DUX4	111	124	0.923077	-21.4	1	2.08264e-08	0.294	0	0	-12.4177	11	13	8	CDS		0	0
hsa-miR-6732-3p	XM_011531514	DUX4	509	533	0.846154	-25.7	1	2.57089e-08	0.279	0	0	-7.83842	16	24	10	CDS		0	0
hsa-miR-6875-3p	XM_011531514	DUX4	509	533	0.846154	-22.7	1	2.57089e-08	0.279	0	0	-6.76235	18	24	8	CDS		0	0
hsa-miR-6783-3p	XM_011531514	DUX4	95	125	0.923077	-23.1	1	2.97687e-08	0.279	0	0	-5.76291	13	15	13	CDS		0	0
hsa-miR-4308	XM_011531514	DUX4	93	125	0.923077	-19.8	1	2.97687e-08	0.279	0	0	-7.21971	13	15	13	CDS		0	0
hsa-miR-1909-3p	NM_001306068	DUX4	807	845	0.846154	-32.4	1	3.0127e-08	0.176	-0.16526	-0.333567	-6.76235	16	21	10	CDS		0	0
hsa-miR-1909-3p	NM_001293798	DUX4	807	845	0.846154	-32.4	1	3.0127e-08	0.176	-0.16526	-0.333567	-6.76235	16	21	10	CDS		0	0
hsa-miR-3199	NM_001306068	DUX4	932	949	0.846154	-20.2	1	3.02424e-08	0.206	-0.841441	-0.712504	-4.76182	13	17	7	CDS		0	0
hsa-miR-3199	NM_001293798	DUX4	932	949	0.846154	-20.2	1	3.02424e-08	0.206	-0.841441	-0.712504	-4.76182	13	17	7	CDS		0	0
hsa-miR-4664-5p	XM_011531514	DUX4	555	612	0.846154	-30.4	1	3.24646e-08	0.353	0	0	-3.93757	20	40	11	CDS		0	0
hsa-miR-3147	XM_011531514	DUX4	98	122	0.923077	-29.3	1	3.25162e-08	0.279	0	0	-7.30252	18	24	9	CDS		0	0
hsa-miR-671-3p	NM_001306068	DUX4	914	944	1	-29.1	1	3.53197e-08	0.206	0.11383	-1.03534	-11.3517	18	20	18	CDS		0	0
hsa-miR-671-3p	NM_001293798	DUX4	914	944	1	-29.1	1	3.53197e-08	0.206	0.11383	-1.03534	-11.3517	18	20	18	CDS		0	0
hsa-miR-193b-3p	NM_001306068	DUX4	925	943	0.846154	-30.4	1	3.68619e-08	0.206	-0.12239	-1.02451	-12.4177	17	18	17	CDS		0	0
hsa-miR-193b-3p	NM_001293798	DUX4	925	943	0.846154	-30.4	1	3.68619e-08	0.206	-0.12239	-1.02451	-12.4177	17	18	17	CDS		0	0
hsa-miR-4746-5p	NM_001306068	DUX4	895	943	0.846154	-27.2	1	3.68619e-08	0.206	0.259937	-0.929039	-12.2551	17	24	10	CDS		0	0
hsa-miR-4746-5p	NM_001293798	DUX4	895	943	0.846154	-27.2	1	3.68619e-08	0.206	0.259937	-0.929039	-12.2551	17	24	10	CDS		0	0
hsa-miR-4776-3p	XM_011531514	DUX4	522	539	1	-27	1	4.06284e-08	0.279	0	0	-6.08354	14	17	12	CDS		0	0
hsa-miR-1227-3p	XM_011531514	DUX4	492	539	0.846154	-26.8	1	4.06284e-08	0.279	0	0	-9.73718	14	18	9	CDS		0	0
hsa-miR-4769-3p	XM_011531514	DUX4	508	539	0.846154	-25.8	1	4.06284e-08	0.279	0	0	-4.90607	18	31	10	CDS		0	0
hsa-miR-6828-3p	XM_011531514	DUX4	492	539	0.846154	-21	1	4.06284e-08	0.279	0	0	-6.10696	15	18	9	CDS		0	0
hsa-miR-6773-3p	XM_011531514	DUX4	509	538	1	-20.3	1	5.45281e-08	0.279	0	0	-11.2074	14	17	11	CDS		0	0
hsa-miR-6818-3p	XM_011531514	DUX4	522	538	0.846154	-17	1	5.45281e-08	0.279	0	0	-4.90607	14	16	9	CDS		0	0
hsa-miR-6753-3p	NM_001306068	DUX4	457	484	0.846154	-28.1	1	5.5633e-08	0.162	-1.27764	-0.795181	-4.957	19	27	8	CDS		0	0
hsa-miR-6753-3p	NM_001293798	DUX4	457	484	0.846154	-28.1	1	5.5633e-08	0.162	-1.27764	-0.795181	-4.957	19	27	8	CDS		0	0
hsa-miR-6813-3p	NM_001306068	DUX4	872	891	0.923077	-27.8	1	7.08022e-08	0.235	0.0175927	-0.0756929	-11.1852	13	19	9	CDS		0	0
hsa-miR-6813-3p	NM_001293798	DUX4	872	891	0.923077	-27.8	1	7.08022e-08	0.235	0.0175927	-0.0756929	-11.1852	13	19	9	CDS		0	0
hsa-miR-212-5p	NM_001306068	DUX4	868	891	0.923077	-24.5	1	7.08022e-08	0.235	-0.102268	-0.0569921	-9.2861	16	23	10	CDS		0	0
hsa-miR-212-5p	NM_001293798	DUX4	868	891	0.923077	-24.5	1	7.08022e-08	0.235	-0.102268	-0.0569921	-9.2861	16	23	10	CDS		0	0
hsa-miR-6810-3p	XM_011531514	DUX4	515	540	0.807692	-29.2	1	1.09665e-07	0.279	0	0	-6.19951	16	19	9	CDS		0	0
hsa-miR-502-5p	XM_011531514	DUX4	515	540	0.923077	-27.7	1	1.09665e-07	0.279	0	0	-4.957	18	25	11	CDS		0	0
hsa-miR-6893-3p	XM_011531514	DUX4	521	540	0.923077	-25.9	1	1.09665e-07	0.279	0	0	-6.08354	16	19	12	CDS		0	0
hsa-miR-6727-3p	XM_011531514	DUX4	492	540	1	-25.2	1	1.09665e-07	0.279	0	0	-8.57351	15	20	11	CDS		0	0
hsa-miR-6845-3p	XM_011531514	DUX4	492	540	0.807692	-23.6	1	1.09665e-07	0.279	0	0	-6.84241	15	19	9	CDS		0	0
hsa-miR-1266-3p	XM_011531514	DUX4	519	540	1	-22.7	1	1.09665e-07	0.279	0	0	-11.3749	16	21	13	CDS		0	0
hsa-miR-6747-3p	XM_011531514	DUX4	492	540	0.846154	-22.7	1	1.09665e-07	0.279	0	0	-8.78315	14	19	7	CDS		0	0
hsa-miR-6769b-3p	XM_011531514	DUX4	515	540	1	-21.4	1	1.09665e-07	0.279	0	0	-5.76291	13	19	9	CDS		0	0
hsa-miR-6885-3p	XM_011531514	DUX4	508	540	0.846154	-21.3	1	1.09665e-07	0.279	0	0	-5.22671	16	19	9	CDS		0	0
hsa-miR-3189-3p	NM_001306068	DUX4	876	892	0.923077	-24	1	1.26985e-07	0.25	0.191321	-0.163291	-7.54034	14	16	7	CDS		0	0
hsa-miR-3189-3p	NM_001293798	DUX4	876	892	0.923077	-24	1	1.26985e-07	0.25	0.191321	-0.163291	-7.54034	14	16	7	CDS		0	0
hsa-miR-2277-5p	NM_001306068	DUX4	442	476	0.846154	-36.8	1	1.27368e-07	0.162	-0.777465	-0.611126	-11.9429	18	22	10	CDS		0	0
hsa-miR-2277-5p	NM_001293798	DUX4	442	476	0.846154	-36.8	1	1.27368e-07	0.162	-0.777465	-0.611126	-11.9429	18	22	10	CDS		0	0
hsa-miR-4763-5p	NM_001306068	DUX4	456	485	0.846154	-29.4	1	1.3292e-07	0.147	0.37411	-1.00089	-6.46952	18	29	8	CDS		0	0
hsa-miR-4763-5p	NM_001293798	DUX4	456	485	0.846154	-29.4	1	1.3292e-07	0.147	0.37411	-1.00089	-6.46952	18	29	8	CDS		0	0
hsa-miR-6717-5p	NM_001306068	DUX4	920	958	0.923077	-28	1	1.35163e-07	0.191	0.12383	-1.10916	-6.34001	14	18	7	CDS		0	0
hsa-miR-6717-5p	NM_001293798	DUX4	920	958	0.923077	-28	1	1.35163e-07	0.191	0.12383	-1.10916	-6.34001	14	18	7	CDS		0	0
hsa-miR-6895-5p	XM_011531514	DUX4	317	332	0.923077	-22	1	1.35708e-07	0.235	0	0	-11.9854	12	15	8	CDS		0	0
hsa-miR-6895-5p	NM_001306068	DUX4	244	259	0.846154	-22	1	1.35708e-07	0.235	0.108587	-0.583894	-11.9854	12	15	8	CDS		0	0
hsa-miR-6895-5p	NM_001293798	DUX4	244	259	0.846154	-22	1	1.35708e-07	0.235	0.108587	-0.583894	-11.9854	12	15	8	CDS		0	0
hsa-miR-6762-5p	NM_001306068	DUX4	471	504	0.846154	-31.7	1	1.37728e-07	0.176	-0.622327	-0.765654	-12.2785	19	33	8	CDS		0	0
hsa-miR-6762-5p	NM_001293798	DUX4	471	504	0.846154	-31.7	1	1.37728e-07	0.176	-0.622327	-0.765654	-12.2785	19	33	8	CDS		0	0
hsa-miR-6749-5p	XM_011531514	DUX4	316	334	0.923077	-29.5	1	1.41528e-07	0.25	0	0	-6.25121	17	18	17	CDS		0	0
hsa-miR-6860	XM_011531514	DUX4	315	334	0.861538	-28.1	1	1.41528e-07	0.25	0	0	-4.52877	16	19	8	CDS		0	0
hsa-miR-6845-5p	XM_011531514	DUX4	303	334	0.923077	-25.9	1	1.41528e-07	0.25	0	0	-7.63289	14	19	7	CDS		0	0
hsa-miR-6845-5p	NM_001306068	DUX4	236	261	0.923077	-25.9	1	1.41528e-07	0.25	0.0583193	-0.651453	-7.63289	14	19	7	CDS		0	0
hsa-miR-6845-5p	NM_001293798	DUX4	236	261	0.923077	-25.9	1	1.41528e-07	0.25	0.0583193	-0.651453	-7.63289	14	19	7	CDS		0	0
hsa-miR-378g	NM_001306068	DUX4	243	261	0.846154	-21.9	1	1.41528e-07	0.25	-0.279476	-0.62471	-8.19652	15	18	7	CDS		0	0
hsa-miR-378g	NM_001293798	DUX4	243	261	0.846154	-21.9	1	1.41528e-07	0.25	-0.279476	-0.62471	-8.19652	15	18	7	CDS		0	0
hsa-miR-6763-3p	NM_001306068	DUX4	895	945	0.846154	-36.2	1	1.47356e-07	0.206	-0.0628976	-0.580614	-6.24613	15	18	10	CDS		0	0
hsa-miR-6763-3p	NM_001293798	DUX4	895	945	0.846154	-36.2	1	1.47356e-07	0.206	-0.0628976	-0.580614	-6.24613	15	18	10	CDS		0	0
hsa-miR-4664-3p	NM_001306068	DUX4	925	945	0.846154	-26.6	1	1.47356e-07	0.206	-0.12239	-1.02451	-11.254	18	20	9	CDS		0	0
hsa-miR-4664-3p	NM_001293798	DUX4	925	945	0.846154	-26.6	1	1.47356e-07	0.206	-0.12239	-1.02451	-11.254	18	20	9	CDS		0	0
hsa-miR-766-3p	NM_001306068	DUX4	1179	1201	0.846154	-29.2	1	1.68491e-07	0.324	0.0502028	-0.554039	-9.2861	15	22	7	CDS		0	0
hsa-miR-766-3p	NM_001293798	DUX4	1179	1201	0.846154	-29.2	1	1.68491e-07	0.324	0.0502028	-0.554039	-9.2861	15	22	7	CDS		0	0
hsa-miR-1251-5p	NM_001306068	DUX4	1181	1201	1	-24.2	1	1.68491e-07	0.324	-0.127858	-0.578646	-7.91725	15	20	8	CDS		0	0
hsa-miR-1251-5p	NM_001293798	DUX4	1181	1201	1	-24.2	1	1.68491e-07	0.324	-0.127858	-0.578646	-7.91725	15	20	8	CDS		0	0
hsa-miR-892b	XM_011531514	DUX4	408	456	1	-26.1	1	1.7602e-07	0.294	0	0	-7.78178	16	18	16	CDS		0	0
hsa-miR-6736-3p	XM_011531514	DUX4	417	456	0.846154	-22.3	1	1.7602e-07	0.294	0	0	-7.05204	12	14	12	CDS		0	0
hsa-miR-6070	XM_011531514	DUX4	425	456	0.923077	-20.8	1	1.7602e-07	0.294	0	0	-6.97192	15	19	12	CDS		0	0
hsa-miR-4687-5p	XM_011531514	DUX4	430	457	1	-22.8	1	1.78077e-07	0.309	0	0	-5.9255	12	16	9	CDS		0	0
hsa-miR-1306-3p	XM_011531514	DUX4	435	457	0.923077	-21.7	1	1.78077e-07	0.309	0	0	-4.957	16	22	9	CDS		0	0
hsa-miR-134-3p	NM_001306068	DUX4	456	479	0.846154	-29.3	1	1.84728e-07	0.162	-1.98988	-0.83652	-8.7403	18	23	9	CDS		0	0
hsa-miR-134-3p	NM_001293798	DUX4	456	479	0.846154	-29.3	1	1.84728e-07	0.162	-1.98988	-0.83652	-8.7403	18	23	9	CDS		0	0
hsa-miR-6840-3p	NM_001306068	DUX4	584	601	0.846154	-28.8	1	1.8535e-07	0.25	-1.77156	-0.556008	-11.2306	16	17	16	CDS		0	0
hsa-miR-6840-3p	NM_001293798	DUX4	584	601	0.846154	-28.8	1	1.8535e-07	0.25	-1.77156	-0.556008	-11.2306	16	17	16	CDS		0	0
hsa-miR-4793-5p	XM_011531514	DUX4	512	534	0.846154	-20.5	1	1.933e-07	0.294	0	0	-6.87429	17	22	11	CDS		0	0
hsa-miR-663b	XM_011531514	DUX4	224	242	1	-27.9	1	1.94033e-07	0.324	0	0	-7.10805	15	18	8	CDS		0	0
hsa-miR-1273g-5p	XM_011531514	DUX4	222	242	0.846154	-20	1	1.94033e-07	0.324	0	0	-7.54065	15	20	7	CDS		0	0
hsa-miR-342-5p	XM_011531514	DUX4	529	545	0.846154	-19.7	1	2.00748e-07	0.265	0	0	-9.25733	14	16	11	CDS		0	0
hsa-miR-3620-5p	XM_011531514	DUX4	312	348	0.846154	-39.5	1	2.11775e-07	0.235	0	0	-4.99396	21	29	8	CDS		0	0
hsa-miR-6793-5p	XM_011531514	DUX4	321	348	0.846154	-29.8	1	2.11775e-07	0.235	0	0	-3.79332	19	27	13	CDS		0	0
hsa-miR-4296	NM_001306068	DUX4	847	867	0.846154	-27.7	1	2.25163e-07	0.206	-0.508688	-0.317819	-5.19005	13	15	13	CDS		0	0
hsa-miR-4296	NM_001293798	DUX4	847	867	0.846154	-27.7	1	2.25163e-07	0.206	-0.508688	-0.317819	-5.19005	13	15	13	CDS		0	0
hsa-miR-654-5p	NM_001306068	DUX4	849	868	0.846154	-25.8	1	2.33469e-07	0.221	-0.649511	-0.133764	-6.86117	16	19	11	CDS		0	0
hsa-miR-654-5p	NM_001293798	DUX4	849	868	0.846154	-25.8	1	2.33469e-07	0.221	-0.649511	-0.133764	-6.86117	16	19	11	CDS		0	0
hsa-miR-27a-5p	NM_001306068	DUX4	1073	1094	0.923077	-23.8	1	2.48071e-07	0.206	0.196945	-1.34341	-9.59801	18	21	11	CDS		0	0
hsa-miR-27a-5p	NM_001293798	DUX4	1073	1094	0.923077	-23.8	1	2.48071e-07	0.206	0.196945	-1.34341	-9.59801	18	21	11	CDS		0	0
hsa-miR-3194-5p	XM_011531514	DUX4	436	458	0.923077	-28.1	1	2.86502e-07	0.324	0	0	-9.30927	15	22	7	CDS		0	0
hsa-miR-1202	XM_011531514	DUX4	435	458	0.846154	-23.2	1	2.86502e-07	0.324	0	0	-10.9797	16	23	8	CDS		0	0
hsa-miR-6749-3p	XM_011531514	DUX4	492	532	0.846154	-31.5	1	2.99965e-07	0.294	0	0	-4.84971	17	24	10	CDS		0	0
hsa-miR-6748-3p	XM_011531514	DUX4	509	532	0.923077	-23	1	2.99965e-07	0.294	0	0	-3.93757	17	23	9	CDS		0	0
hsa-miR-339-5p	XM_011531514	DUX4	515	532	0.846154	-21.9	1	2.99965e-07	0.294	0	0	-11.4871	14	17	9	CDS		0	0
hsa-miR-4743-3p	XM_011531514	DUX4	509	532	0.846154	-21.6	1	2.99965e-07	0.294	0	0	-6.6181	17	23	9	CDS		0	0
hsa-miR-4417	XM_011531514	DUX4	329	349	0.846154	-27.7	1	3.2935e-07	0.235	0	0	-4.90607	14	20	8	CDS		0	0
hsa-miR-3621	XM_011531514	DUX4	316	335	0.923077	-27.7	1	3.68294e-07	0.25	0	0	-6.06975	13	16	12	CDS		0	0
hsa-miR-615-3p	XM_011531514	DUX4	218	244	0.923077	-27.7	1	3.94177e-07	0.353	0	0	-4.76182	19	26	9	CDS		0	0
hsa-miR-615-3p	NM_001306068	DUX4	145	171	0.923077	-27.7	1	3.94177e-07	0.353	0.0325822	-1.10466	-4.76182	19	26	9	CDS		0	0
hsa-miR-615-3p	NM_001293798	DUX4	145	171	0.923077	-27.7	1	3.94177e-07	0.353	0.0325822	-1.10466	-4.76182	19	26	9	CDS		0	0
hsa-miR-1204	XM_011531514	DUX4	227	244	0.846154	-21	1	3.94177e-07	0.353	0	0	-9.43035	14	17	8	CDS		0	0
hsa-miR-4433a-3p	NM_001306068	DUX4	724	739	0.923077	-28.2	1	4.05486e-07	0.221	-1.70969	-0.517622	-6.01339	13	15	7	CDS		0	0
hsa-miR-4433a-3p	NM_001293798	DUX4	724	739	0.923077	-28.2	1	4.05486e-07	0.221	-1.70969	-0.517622	-6.01339	13	15	7	CDS		0	0
hsa-miR-4300	NM_001306068	DUX4	729	739	0.846154	-17.1	1	4.05486e-07	0.221	-0.874797	-0.357189	-13.0794	9	10	9	CDS		0	0
hsa-miR-4300	NM_001293798	DUX4	729	739	0.846154	-17.1	1	4.05486e-07	0.221	-0.874797	-0.357189	-13.0794	9	10	9	CDS		0	0
hsa-miR-6770-3p	XM_011531514	DUX4	317	351	0.938462	-31.5	1	4.26503e-07	0.235	0	0	-3.93757	17	20	12	CDS		0	0
hsa-miR-4730	XM_011531514	DUX4	325	351	0.846154	-29	1	4.26503e-07	0.235	0	0	-7.54034	19	26	10	CDS		0	0
hsa-miR-370-3p	XM_011531514	DUX4	511	531	0.923077	-28.4	1	4.42878e-07	0.294	0	0	-7.9323	17	20	11	CDS		0	0
hsa-miR-3187-5p	XM_011531514	DUX4	399	447	0.846154	-29.2	1	4.6337e-07	0.324	0	0	-9.83106	20	25	7	CDS		0	0
hsa-miR-4750-5p	XM_011531514	DUX4	428	447	1	-29	1	4.6337e-07	0.324	0	0	-5.91553	16	19	9	CDS		0	0
hsa-miR-1247-3p	XM_011531514	DUX4	425	447	0.923077	-26.4	1	4.6337e-07	0.324	0	0	-10.7432	17	22	8	CDS		0	0
hsa-miR-6748-5p	XM_011531514	DUX4	426	447	0.846154	-21.7	1	4.6337e-07	0.324	0	0	-10.0403	16	21	7	CDS		0	0
hsa-miR-5587-3p	XM_011531514	DUX4	433	447	1	-21.5	1	4.6337e-07	0.324	0	0	-9.54631	13	14	13	CDS		0	0
hsa-miR-4512	XM_011531514	DUX4	155	176	0.923077	-23.1	1	4.66083e-07	0.338	0	0	-8.0615	14	21	9	CDS		0	0
hsa-miR-3127-5p	XM_011531514	DUX4	153	176	0.846154	-21.4	1	4.66083e-07	0.338	0	0	-5.9255	16	23	5	CDS		0	0
hsa-miR-6784-5p	XM_011531514	DUX4	195	245	0.923077	-27.5	1	4.88758e-07	0.368	0	0	-5.22701	16	20	9	CDS		0	0
hsa-miR-4767	XM_011531514	DUX4	523	548	1	-39	1	4.93578e-07	0.25	0	0	-6.03692	18	20	18	CDS		0	0
hsa-miR-3124-5p	XM_011531514	DUX4	533	548	0.846154	-21	1	4.93578e-07	0.25	0	0	-12.6508	10	15	8	CDS		0	0
hsa-miR-6071	XM_011531514	DUX4	352	369	0.903846	-24.6	1	4.96151e-07	0.235	0	0	-4.76182	13	17	7	CDS		0	0
hsa-miR-6071	NM_001306068	DUX4	279	296	0.826923	-24.6	1	4.96151e-07	0.235	-0.398106	-0.655675	-4.76182	13	17	7	CDS		0	0
hsa-miR-6071	NM_001293798	DUX4	279	296	0.826923	-24.6	1	4.96151e-07	0.235	-0.398106	-0.655675	-4.76182	13	17	7	CDS		0	0
hsa-miR-1470	XM_011531514	DUX4	521	541	1	-29.2	1	5.1814e-07	0.279	0	0	-8.25288	17	20	8	CDS		0	0
hsa-miR-4312	XM_011531514	DUX4	516	541	0.938462	-29	1	5.1814e-07	0.279	0	0	-3.79332	16	20	9	CDS		0	0
hsa-miR-4687-5p	XM_011531514	DUX4	509	541	0.846154	-25.1	1	5.1814e-07	0.279	0	0	-8.02485	13	20	5	CDS		0	0
hsa-miR-3173-5p	XM_011531514	DUX4	514	541	0.846154	-23.7	1	5.1814e-07	0.279	0	0	-8.09365	16	20	8	CDS		0	0
hsa-miR-4652-3p	XM_011531514	DUX4	500	541	0.923077	-22.4	1	5.1814e-07	0.279	0	0	-5.8508	16	20	12	CDS		0	0
hsa-miR-6874-3p	XM_011531514	DUX4	492	541	0.923077	-20.3	1	5.1814e-07	0.279	0	0	-4.957	17	20	14	CDS		0	0
hsa-miR-3074-5p	XM_011531514	DUX4	522	541	0.923077	-19.9	1	5.1814e-07	0.279	0	0	-11.5059	14	19	9	CDS		0	0
hsa-miR-6777-5p	NM_001306068	DUX4	722	742	0.846154	-26.9	1	5.27769e-07	0.235	-0.873922	-0.28337	-8.21039	17	20	8	CDS		0	0
hsa-miR-6777-5p	NM_001293798	DUX4	722	742	0.846154	-26.9	1	5.27769e-07	0.235	-0.873922	-0.28337	-8.21039	17	20	8	CDS		0	0
hsa-miR-4315	XM_011531514	DUX4	354	368	0.923077	-20.5	1	5.3685e-07	0.235	0	0	-9.06125	13	14	13	CDS		0	0
hsa-miR-4315	NM_001306068	DUX4	281	295	0.846154	-20.5	1	5.3685e-07	0.235	0.263409	-0.621896	-9.06125	13	14	13	CDS		0	0
hsa-miR-4315	NM_001293798	DUX4	281	295	0.846154	-20.5	1	5.3685e-07	0.235	0.263409	-0.621896	-9.06125	13	14	13	CDS		0	0
hsa-miR-6791-3p	XM_011531514	DUX4	103	136	1	-27.2	1	5.39966e-07	0.294	0	0	-5.18008	17	20	13	CDS		0	0
hsa-miR-4279	XM_011531514	DUX4	414	452	1	-21.7	1	5.80262e-07	0.309	0	0	-8.07147	10	12	10	CDS		0	0
hsa-miR-4279	NM_001306068	DUX4	368	379	0.846154	-21.4	1	5.80262e-07	0.309	-1.22852	-1.04075	-8.07147	10	11	10	CDS		0	0
hsa-miR-4279	NM_001293798	DUX4	368	379	0.846154	-21.4	1	5.80262e-07	0.309	-1.22852	-1.04075	-8.07147	10	11	10	CDS		0	0
hsa-miR-1227-5p	NM_001306068	DUX4	722	738	0.846154	-26	1	5.80534e-07	0.206	-1.90092	-0.559945	-6.01339	13	16	7	CDS		0	0
hsa-miR-1227-5p	NM_001293798	DUX4	722	738	0.846154	-26	1	5.80534e-07	0.206	-1.90092	-0.559945	-6.01339	13	16	7	CDS		0	0
hsa-miR-4675	XM_011531514	DUX4	323	346	0.846154	-24.4	1	5.80837e-07	0.221	0	0	-7.1818	16	23	10	CDS		0	0
hsa-miR-4758-3p	NM_001306068	DUX4	888	934	0.846154	-31.7	1	6.20512e-07	0.206	0.157575	-0.52648	-6.32496	17	22	10	CDS		0	0
hsa-miR-4758-3p	NM_001293798	DUX4	888	934	0.846154	-31.7	1	6.20512e-07	0.206	0.157575	-0.52648	-6.32496	17	22	10	CDS		0	0
hsa-miR-6780b-3p	XM_011531514	DUX4	111	130	0.846154	-21.3	1	6.36594e-07	0.279	0	0	-4.957	15	19	10	CDS		0	0
hsa-miR-363-5p	XM_011531514	DUX4	414	445	1	-22.6	1	6.38772e-07	0.324	0	0	-11.3749	13	15	13	CDS		0	0
hsa-miR-6745	XM_011531514	DUX4	427	445	0.923077	-22.3	1	6.38772e-07	0.324	0	0	-11.9435	15	18	7	CDS		0	0
hsa-miR-3615	NM_001306068	DUX4	795	813	0.846154	-29.4	1	6.42676e-07	0.206	0.0788351	-0.231205	-6.74884	16	18	11	CDS		0	0
hsa-miR-3615	NM_001293798	DUX4	795	813	0.846154	-29.4	1	6.42676e-07	0.206	0.0788351	-0.231205	-6.74884	16	18	11	CDS		0	0
hsa-miR-3176	XM_011531514	DUX4	202	240	0.871795	-27.5	1	6.97967e-07	0.324	0	0	-8.3038	15	18	12	CDS		0	0
hsa-miR-3176	NM_001306068	DUX4	150	167	0.923077	-27.2	1	6.97967e-07	0.324	0.235259	-1.01177	-8.3038	15	17	12	CDS		0	0
hsa-miR-3176	NM_001293798	DUX4	150	167	0.923077	-27.2	1	6.97967e-07	0.324	0.235259	-1.01177	-8.3038	15	17	12	CDS		0	0
hsa-miR-541-3p	NM_001306068	DUX4	142	167	0.846154	-21.7	1	6.97967e-07	0.324	0.20148	-1.02162	-7.13993	16	25	7	CDS		0	0
hsa-miR-541-3p	NM_001293798	DUX4	142	167	0.846154	-21.7	1	6.97967e-07	0.324	0.20148	-1.02162	-7.13993	16	25	7	CDS		0	0
hsa-miR-1909-5p	XM_011531514	DUX4	299	322	0.923077	-27	1	7.03415e-07	0.25	0	0	-5.22671	17	23	13	CDS		0	0
hsa-miR-874-3p	XM_011531514	DUX4	515	535	0.846154	-28.5	1	7.39804e-07	0.294	0	0	-5.8508	16	20	8	CDS		0	0
hsa-miR-501-5p	XM_011531514	DUX4	517	535	0.846154	-24.1	1	7.39804e-07	0.294	0	0	-5.81384	16	18	14	CDS		0	0
hsa-miR-7107-3p	XM_011531514	DUX4	345	371	0.846154	-25.3	1	7.74494e-07	0.25	0	0	-8.59606	22	26	11	CDS		0	0
hsa-miR-503-5p	NM_001306068	DUX4	1106	1123	0.846154	-23.6	1	8.21837e-07	0.294	-0.921165	-0.504827	-13.2236	16	17	16	CDS		0	0
hsa-miR-503-5p	NM_001293798	DUX4	1106	1123	0.846154	-23.6	1	8.21837e-07	0.294	-0.921165	-0.504827	-13.2236	16	17	16	CDS		0	0
hsa-miR-1231	XM_011531514	DUX4	223	239	0.923077	-23.6	1	8.77572e-07	0.324	0	0	-12.562	15	16	15	CDS		0	0
hsa-miR-1231	NM_001306068	DUX4	150	166	0.923077	-23.6	1	8.77572e-07	0.324	0.390082	-0.99347	-12.562	15	16	15	CDS		0	0
hsa-miR-1231	NM_001293798	DUX4	150	166	0.923077	-23.6	1	8.77572e-07	0.324	0.390082	-0.99347	-12.562	15	16	15	CDS		0	0
hsa-miR-6879-3p	XM_011531514	DUX4	492	537	0.923077	-25.2	1	8.83545e-07	0.279	0	0	-6.23647	16	23	8	CDS		0	0
hsa-miR-4632-3p	XM_011531514	DUX4	515	537	0.923077	-24.8	1	8.83545e-07	0.279	0	0	-4.79441	17	22	8	CDS		0	0
hsa-miR-4715-3p	XM_011531514	DUX4	493	537	0.846154	-22.3	1	8.83545e-07	0.279	0	0	-10.198	15	23	9	CDS		0	0
hsa-miR-6805-3p	XM_011531514	DUX4	509	542	0.923077	-26.4	1	9.07763e-07	0.279	0	0	-7.35355	16	21	9	CDS		0	0
hsa-miR-6838-5p	NM_001306068	DUX4	1069	1122	0.846154	-22.4	1	9.15995e-07	0.294	0.204819	-1.21841	-6.6181	17	30	7	CDS		0	0
hsa-miR-6838-5p	NM_001293798	DUX4	1069	1122	0.846154	-22.4	1	9.15995e-07	0.294	0.204819	-1.21841	-6.6181	17	30	7	CDS		0	0
hsa-miR-4712-5p	NM_001306068	DUX4	1108	1125	0.846154	-20.7	1	9.18938e-07	0.309	-0.770434	-0.598331	-5.76291	13	16	7	CDS		0	0
hsa-miR-4712-5p	NM_001293798	DUX4	1108	1125	0.846154	-20.7	1	9.18938e-07	0.309	-0.770434	-0.598331	-5.76291	13	16	7	CDS		0	0
hsa-miR-6819-3p	NM_001306068	DUX4	549	571	0.846154	-27.3	1	1.15999e-06	0.221	0.0525881	-1.2627	-7.3076	17	22	7	CDS		0	0
hsa-miR-6819-3p	NM_001293798	DUX4	549	571	0.846154	-27.3	1	1.15999e-06	0.221	0.0525881	-1.2627	-7.3076	17	22	7	CDS		0	0
hsa-miR-147b	XM_011531514	DUX4	531	550	0.923077	-23.1	1	1.16811e-06	0.25	0	0	-9.65244	17	19	10	CDS		0	0
hsa-miR-4292	XM_011531514	DUX4	215	237	1	-29.1	1	1.17032e-06	0.309	0	0	-4.957	16	22	12	CDS		0	0
hsa-miR-5189-5p	XM_011531514	DUX4	201	237	0.923077	-24.2	1	1.17032e-06	0.309	0	0	-9.59801	19	36	10	CDS		0	0
hsa-miR-6850-5p	NM_001306068	DUX4	695	720	0.846154	-31.4	1	1.19426e-06	0.221	-0.069897	-1.07963	-9.59293	18	25	9	CDS		0	0
hsa-miR-6850-5p	NM_001293798	DUX4	695	720	0.846154	-31.4	1	1.19426e-06	0.221	-0.069897	-1.07963	-9.59293	18	25	9	CDS		0	0
hsa-miR-4734	XM_011531514	DUX4	321	360	0.846154	-39	1	1.19698e-06	0.235	0	0	-3.93757	21	39	9	CDS		0	0
hsa-miR-29b-1-5p	XM_011531514	DUX4	343	360	0.923077	-21	1	1.19698e-06	0.235	0	0	-12.408	14	17	8	CDS		0	0
hsa-miR-5691	XM_011531514	DUX4	225	262	1	-24.5	1	1.21866e-06	0.382	0	0	-6.24644	17	21	9	CDS		0	0
hsa-miR-5691	NM_001306068	DUX4	169	189	1	-24.5	1	1.21866e-06	0.382	0.141428	-0.852722	-6.24644	17	20	9	CDS		0	0
hsa-miR-5691	NM_001293798	DUX4	152	189	1	-24.5	1	1.21866e-06	0.382	0.0100622	-0.966728	-6.24644	17	21	9	CDS		0	0
hsa-miR-212-5p	XM_011531514	DUX4	233	262	0.846154	-22.3	1	1.21866e-06	0.382	0	0	-8.01983	17	22	6	CDS		0	0
hsa-miR-500a-5p	XM_011531514	DUX4	226	262	0.846154	-21.4	1	1.21866e-06	0.382	0	0	-8.3038	18	36	7	CDS		0	0
hsa-miR-8078	NM_001293798	DUX4	1266	1293	0.923077	-29.4	1	1.32491e-06	0.353	-1.26126	-1.34121	-7.28438	21	27	11	CDS		0	0
hsa-miR-6775-5p	NM_001306068	DUX4	547	591	0.846154	-39.4	1	1.34265e-06	0.25	-1.13601	-1.05207	-4.52877	21	27	9	CDS		0	0
hsa-miR-6775-5p	NM_001293798	DUX4	547	591	0.846154	-39.4	1	1.34265e-06	0.25	-1.13601	-1.05207	-4.52877	21	27	9	CDS		0	0
hsa-miR-7847-3p	NM_001306068	DUX4	993	1033	0.846154	-26.4	1	1.42328e-06	0.191	-0.127858	-1.56782	-6.97192	17	27	8	CDS		0	0
hsa-miR-7847-3p	NM_001293798	DUX4	993	1033	0.846154	-26.4	1	1.42328e-06	0.191	-0.127858	-1.56782	-6.97192	17	27	8	CDS		0	0
hsa-miR-668-5p	XM_011531514	DUX4	324	342	0.923077	-20.8	1	1.44647e-06	0.221	0	0	-5.45975	14	18	7	CDS		0	0
hsa-miR-3661	XM_011531514	DUX4	223	263	0.923077	-25.4	1	1.52194e-06	0.382	0	0	-7.86061	17	24	6	CDS		0	0
hsa-miR-504-5p	XM_011531514	DUX4	217	263	1	-20.1	1	1.52194e-06	0.382	0	0	-7.29346	11	15	8	CDS		0	0
hsa-miR-2277-5p	XM_011531514	DUX4	515	549	1	-36.8	1	1.53829e-06	0.25	0	0	-11.9429	18	22	10	CDS		0	0
hsa-miR-6853-5p	XM_011531514	DUX4	531	549	0.846154	-23.1	1	1.53829e-06	0.25	0	0	-5.81821	16	18	12	CDS		0	0
hsa-miR-6787-3p	XM_011531514	DUX4	249	302	0.948718	-26.3	1	1.64369e-06	0.382	0	0	-5.22671	18	23	8	CDS		0	0
hsa-miR-4797-3p	XM_011531514	DUX4	255	302	1	-20.8	1	1.64369e-06	0.382	0	0	-8.04305	16	22	9	CDS		0	0
hsa-miR-4797-3p	NM_001306068	DUX4	208	229	0.846154	-20.3	1	1.64369e-06	0.382	-0.199048	-0.521965	-8.04305	16	21	9	CDS		0	0
hsa-miR-4797-3p	NM_001293798	DUX4	208	229	0.846154	-20.3	1	1.64369e-06	0.382	-0.199048	-0.521965	-8.04305	16	21	9	CDS		0	0
hsa-miR-6849-3p	NM_001293798	DUX4	916	937	0.923077	-25.4	1	1.6737e-06	0.176	-0.107279	-1.08357	-12.2638	15	21	7	CDS		0	0
hsa-miR-4308	NM_001306068	DUX4	1178	1193	0.846154	-18.5	1	1.77494e-06	0.279	0.0563381	-0.458567	-7.21971	13	15	7	CDS		0	0
hsa-miR-4308	NM_001293798	DUX4	1178	1193	0.846154	-18.5	1	1.77494e-06	0.279	0.0563381	-0.458567	-7.21971	13	15	7	CDS		0	0
hsa-miR-374b-3p	NM_001306068	DUX4	1107	1120	0.846154	-18.1	1	1.79031e-06	0.294	-0.360798	-0.61211	-5.9255	12	13	12	CDS		0	0
hsa-miR-374b-3p	NM_001293798	DUX4	1107	1120	0.846154	-18.1	1	1.79031e-06	0.294	-0.360798	-0.61211	-5.9255	12	13	12	CDS		0	0
hsa-miR-6833-5p	NM_001306068	DUX4	766	787	0.846154	-23.7	1	1.8039e-06	0.25	-0.428602	-0.681008	-10.3185	16	21	7	CDS		0	0
hsa-miR-6833-5p	NM_001293798	DUX4	766	787	0.846154	-23.7	1	1.8039e-06	0.25	-0.428602	-0.681008	-10.3185	16	21	7	CDS		0	0
hsa-miR-4667-3p	XM_011531514	DUX4	119	137	0.923077	-21.4	1	1.85343e-06	0.279	0	0	-8.00486	15	18	11	CDS		0	0
hsa-miR-92b-5p	NM_001306068	DUX4	893	914	0.846154	-25.1	1	1.92094e-06	0.221	-0.507342	-0.42215	-9.14974	17	21	6	CDS		0	0
hsa-miR-92b-5p	NM_001293798	DUX4	893	914	0.846154	-25.1	1	1.92094e-06	0.221	-0.507342	-0.42215	-9.14974	17	21	6	CDS		0	0
hsa-miR-5195-3p	NM_001306068	DUX4	1180	1200	0.846154	-29.5	1	1.99416e-06	0.309	0.114627	-0.517622	-6.67474	17	20	11	CDS		0	0
hsa-miR-5195-3p	NM_001293798	DUX4	1180	1200	0.846154	-29.5	1	1.99416e-06	0.309	0.114627	-0.517622	-6.67474	17	20	11	CDS		0	0
hsa-miR-671-3p	NM_001306068	DUX4	1178	1200	0.846154	-27.9	1	1.99416e-06	0.309	0.0394656	-0.513685	-6.76235	17	22	10	CDS		0	0
hsa-miR-671-3p	NM_001293798	DUX4	1178	1200	0.846154	-27.9	1	1.99416e-06	0.309	0.0394656	-0.513685	-6.76235	17	22	10	CDS		0	0
hsa-miR-145-5p	NM_001306068	DUX4	1178	1200	0.923077	-27.1	1	1.99416e-06	0.309	9.51333e-05	-0.494984	-4.65016	17	22	12	CDS		0	0
hsa-miR-145-5p	NM_001293798	DUX4	1178	1200	0.923077	-27.1	1	1.99416e-06	0.309	9.51333e-05	-0.494984	-4.65016	17	22	12	CDS		0	0
hsa-miR-767-3p	NM_001306068	DUX4	1178	1200	0.923077	-22.1	1	1.99416e-06	0.309	-0.416104	-0.273528	-9.5186	18	22	8	CDS		0	0
hsa-miR-767-3p	NM_001293798	DUX4	1178	1200	0.923077	-22.1	1	1.99416e-06	0.309	-0.416104	-0.273528	-9.5186	18	22	8	CDS		0	0
hsa-miR-4267	NM_001306068	DUX4	1182	1200	0.923077	-21.6	1	1.99416e-06	0.309	-0.0561479	-0.501874	-7.73085	13	18	8	CDS		0	0
hsa-miR-4267	NM_001293798	DUX4	1182	1200	0.923077	-21.6	1	1.99416e-06	0.309	-0.0561479	-0.501874	-7.73085	13	18	8	CDS		0	0
hsa-miR-6851-5p	XM_011531514	DUX4	225	250	0.846154	-27.2	1	2.08117e-06	0.382	0	0	-12.8463	17	25	8	CDS		0	0
hsa-miR-4667-3p	NM_001293798	DUX4	46	64	0.846154	-21.4	1	2.43605e-06	0.279	-0.071827	-0.80909	-8.00486	15	18	11	CDS		0	0
hsa-miR-4417	XM_011531514	DUX4	101	121	0.923077	-27.4	1	2.46741e-06	0.279	0	0	-4.957	16	20	9	CDS		0	0
hsa-let-7i-3p	XM_011531514	DUX4	163	194	0.846154	-22.1	1	2.46772e-06	0.338	0	0	-11.744	18	31	8	CDS		0	0
hsa-miR-24-3p	XM_011531514	DUX4	179	194	0.846154	-18.1	1	2.46772e-06	0.338	0	0	-10.2249	13	15	12	CDS		0	0
hsa-miR-4497	XM_011531514	DUX4	464	479	0.923077	-25.5	1	2.75519e-06	0.382	0	0	-6.08385	13	15	12	CDS		0	0
hsa-miR-6869-3p	NM_001306068	DUX4	830	852	0.846154	-29.1	1	2.77272e-06	0.176	-0.400765	-0.459551	-8.42926	17	22	6	CDS		0	0
hsa-miR-6869-3p	NM_001293798	DUX4	830	852	0.846154	-29.1	1	2.77272e-06	0.176	-0.400765	-0.459551	-8.42926	17	22	6	CDS		0	0
hsa-miR-6836-3p	NM_001306068	DUX4	870	894	0.846154	-32.3	1	2.86109e-06	0.235	-0.444959	-0.110142	-4.957	17	24	9	CDS		0	0
hsa-miR-6836-3p	NM_001293798	DUX4	870	894	0.846154	-32.3	1	2.86109e-06	0.235	-0.444959	-0.110142	-4.957	17	24	9	CDS		0	0
hsa-miR-4448	NM_001306068	DUX4	860	894	0.923077	-26.5	1	2.86109e-06	0.235	-0.636389	-0.0668347	-4.88321	16	20	12	CDS		0	0
hsa-miR-4448	NM_001293798	DUX4	860	894	0.923077	-26.5	1	2.86109e-06	0.235	-0.636389	-0.0668347	-4.88321	16	20	12	CDS		0	0
hsa-miR-6508-3p	XM_011531514	DUX4	219	235	0.923077	-19.6	1	2.96222e-06	0.294	0	0	-12.4228	13	16	9	CDS		0	0
hsa-miR-4649-3p	XM_011531514	DUX4	443	478	0.846154	-27.1	1	2.99158e-06	0.368	0	0	-7.28438	19	35	8	CDS		0	0
hsa-miR-3192-5p	XM_011531514	DUX4	425	478	1	-26	1	2.99158e-06	0.368	0	0	-5.52986	17	24	9	CDS		0	0
hsa-miR-218-1-3p	XM_011531514	DUX4	170	198	1	-19	1	3.25322e-06	0.324	0	0	-4.957	14	18	7	CDS		0	0
hsa-miR-6829-3p	XM_011531514	DUX4	282	304	0.923077	-26	1	3.32014e-06	0.368	0	0	-4.99396	17	22	9	CDS		0	0
hsa-miR-3155b	XM_011531514	DUX4	153	184	0.846154	-22.4	1	3.35776e-06	0.324	0	0	-5.70655	13	15	13	CDS		0	0
hsa-miR-3155a	XM_011531514	DUX4	170	184	0.923077	-22.3	1	3.35776e-06	0.324	0	0	-5.70655	13	14	13	CDS		0	0
hsa-miR-151a-3p	NM_001293798	DUX4	1232	1290	0.846154	-26.7	1	3.48151e-06	0.338	-1.49597	-0.666572	-3.93757	19	31	10	CDS		0	0
hsa-miR-6882-3p	NM_001306068	DUX4	473	496	0.923077	-30.6	1	3.62737e-06	0.162	-0.804804	-0.88278	-9.69499	17	23	9	CDS		0	0
hsa-miR-6882-3p	NM_001293798	DUX4	473	496	0.923077	-30.6	1	3.62737e-06	0.162	-0.804804	-0.88278	-9.69499	17	23	9	CDS		0	0
hsa-miR-7160-5p	XM_011531514	DUX4	205	246	1	-29.6	1	3.64937e-06	0.368	0	0	-6.76235	19	23	9	CDS		0	0
hsa-miR-8075	NM_001306068	DUX4	143	173	0.846154	-25.2	1	3.64937e-06	0.368	-0.125055	-1.0554	-12.2551	18	30	10	CDS		0	0
hsa-miR-8075	NM_001293798	DUX4	143	173	0.846154	-25.2	1	3.64937e-06	0.368	-0.125055	-1.0554	-12.2551	18	30	10	CDS		0	0
hsa-miR-18a-3p	NM_001293798	DUX4	1250	1283	0.846154	-25.4	1	3.71729e-06	0.368	-0.984158	-1.09353	-7.14013	18	22	14	CDS		0	0
hsa-miR-8057	NM_001306068	DUX4	855	881	0.846154	-20.7	1	3.8525e-06	0.235	-0.598332	-0.0806142	-12.2551	15	20	10	CDS		0	0
hsa-miR-8057	NM_001293798	DUX4	855	881	0.846154	-20.7	1	3.8525e-06	0.235	-0.598332	-0.0806142	-12.2551	15	20	10	CDS		0	0
hsa-miR-6791-3p	NM_001306068	DUX4	875	896	0.938462	-29.2	1	4.07575e-06	0.25	-0.354236	-0.203646	-4.52877	17	21	11	CDS		0	0
hsa-miR-6791-3p	NM_001293798	DUX4	875	896	0.938462	-29.2	1	4.07575e-06	0.25	-0.354236	-0.203646	-4.52877	17	21	11	CDS		0	0
hsa-miR-3909	NM_001306068	DUX4	873	896	0.846154	-26.7	1	4.07575e-06	0.25	-0.560929	-0.304039	-8.19652	18	23	5	CDS		0	0
hsa-miR-3909	NM_001293798	DUX4	873	896	0.846154	-26.7	1	4.07575e-06	0.25	-0.560929	-0.304039	-8.19652	18	23	5	CDS		0	0
hsa-miR-4313	XM_011531514	DUX4	522	536	0.846154	-21.3	1	4.43821e-06	0.294	0	0	-6.86117	11	14	5	CDS		0	0
hsa-miR-185-3p	XM_011531514	DUX4	214	234	0.923077	-27.8	1	5.06344e-06	0.279	0	0	-10.4498	16	20	9	CDS		0	0
hsa-miR-185-3p	NM_001306068	DUX4	141	161	0.923077	-27.8	1	5.06344e-06	0.279	0.272793	-0.913244	-10.4498	16	20	9	CDS		0	0
hsa-miR-185-3p	NM_001293798	DUX4	141	161	0.923077	-27.8	1	5.06344e-06	0.279	0.272793	-0.913244	-10.4498	16	20	9	CDS		0	0
hsa-miR-1178-5p	XM_011531514	DUX4	223	234	0.846154	-20.2	1	5.06344e-06	0.279	0	0	-8.07147	10	11	10	CDS		0	0
hsa-miR-4423-5p	XM_011531514	DUX4	98	138	1	-25.8	1	5.19361e-06	0.279	0	0	-3.79332	19	24	11	CDS		0	0
hsa-miR-6815-5p	XM_011531514	DUX4	373	443	0.923077	-28.2	1	5.5465e-06	0.338	0	0	-4.957	17	48	9	CDS		0	0
hsa-miR-8072	XM_011531514	DUX4	394	443	0.846154	-27.3	1	5.5465e-06	0.338	0	0	-5.52986	18	49	10	CDS		0	0
hsa-miR-4508	XM_011531514	DUX4	309	328	0.923077	-24.4	1	5.79505e-06	0.221	0	0	-5.08246	14	19	10	CDS		0	0
hsa-miR-128-1-5p	XM_011531514	DUX4	308	328	1	-23.6	1	5.79505e-06	0.221	0	0	-9.6299	15	20	10	CDS		0	0
hsa-miR-3918	XM_011531514	DUX4	302	328	0.923077	-22.2	1	5.79505e-06	0.221	0	0	-6.00433	12	14	12	CDS		0	0
hsa-miR-22-3p	XM_011531514	DUX4	269	306	0.846154	-17.2	1	5.92426e-06	0.353	0	0	-6.78234	11	15	6	CDS		0	0
hsa-miR-330-5p	XM_011531514	DUX4	235	261	1	-24.5	1	6.13804e-06	0.397	0	0	-3.79332	18	26	8	CDS		0	0
hsa-miR-3907	XM_011531514	DUX4	279	309	0.846154	-28.2	1	6.28142e-06	0.338	0	0	-5.03583	15	20	7	CDS		0	0
hsa-miR-621	NM_001306068	DUX4	740	780	0.846154	-20.7	1	6.48623e-06	0.25	-0.562336	-0.475299	-8.55011	16	40	7	CDS		0	0
hsa-miR-621	NM_001293798	DUX4	740	780	0.846154	-20.7	1	6.48623e-06	0.25	-0.562336	-0.475299	-8.55011	16	40	7	CDS		0	0
hsa-miR-517-5p	NM_001306068	DUX4	1244	1268	0.846154	-18.6	1	6.71783e-06	0.353	-1.00103	-0.470378	-9.83106	16	18	16	CDS		0	0
hsa-miR-381-5p	NM_001306068	DUX4	1176	1224	1	-23.9	1	6.76319e-06	0.309	-0.0491175	-0.448725	-4.99396	15	19	8	CDS		0	0
hsa-miR-381-5p	NM_001293798	DUX4	1176	1224	1	-23.9	1	6.76323e-06	0.309	-0.0491175	-0.448725	-4.99396	15	19	8	CDS		0	0
hsa-miR-299-5p	NM_001306068	DUX4	612	630	0.846154	-17.7	1	7.34214e-06	0.221	-0.0786463	-1.16526	-5.96246	13	18	8	CDS		0	0
hsa-miR-299-5p	NM_001293798	DUX4	612	630	0.846154	-17.7	1	7.34214e-06	0.221	-0.0786463	-1.16526	-5.96246	13	18	8	CDS		0	0
hsa-miR-1250-5p	NM_001306068	DUX4	635	655	0.846154	-26	1	7.9845e-06	0.206	-0.297368	-1.12195	-12.2785	17	20	9	CDS		0	0
hsa-miR-1250-5p	NM_001293798	DUX4	635	655	0.846154	-26	1	7.9845e-06	0.206	-0.297368	-1.12195	-12.2785	17	20	9	CDS		0	0
hsa-miR-1227-5p	XM_011531514	DUX4	159	177	0.846154	-23.8	1	8.73132e-06	0.338	0	0	-8.38244	13	18	8	CDS		0	0
hsa-miR-135b-3p	XM_011531514	DUX4	153	177	0.846154	-20.5	1	8.73132e-06	0.338	0	0	-13.2745	13	19	8	CDS		0	0
hsa-miR-6836-5p	XM_011531514	DUX4	158	178	1	-30.8	1	8.78414e-06	0.338	0	0	-10.5665	15	20	10	CDS		0	0
hsa-miR-650	XM_011531514	DUX4	171	188	1	-23.8	1	8.95071e-06	0.294	0	0	-6.93496	15	17	11	CDS		0	0
hsa-miR-650	NM_001293798	DUX4	98	115	0.846154	-23.8	1	8.95071e-06	0.294	-1.82368	-0.495222	-6.93496	15	17	11	CDS		0	0
hsa-miR-1233-5p	XM_011531514	DUX4	450	476	0.846154	-29.5	1	8.98657e-06	0.368	0	0	-9.59293	16	26	9	CDS		0	0
hsa-miR-6871-5p	XM_011531514	DUX4	431	476	0.846154	-24.4	1	8.98657e-06	0.368	0	0	-8.3038	19	45	7	CDS		0	0
hsa-miR-596	XM_011531514	DUX4	440	470	0.846154	-28.4	1	8.98954e-06	0.338	0	0	-4.957	19	30	10	CDS		0	0
hsa-miR-4713-3p	NM_001306068	DUX4	1101	1144	0.846154	-22.6	1	9.01045e-06	0.338	-0.236126	-0.514669	-6.76235	19	43	10	CDS		0	0
hsa-miR-4713-3p	NM_001293798	DUX4	1101	1144	0.846154	-22.6	1	9.01045e-06	0.338	-0.236126	-0.514669	-6.76235	19	43	10	CDS		0	0
hsa-miR-4746-3p	XM_011531514	DUX4	190	214	0.923077	-28.2	1	9.67691e-06	0.309	0	0	-6.6181	18	24	9	CDS		0	0
hsa-miR-1343-5p	XM_011531514	DUX4	437	477	0.846154	-32.9	1	9.83913e-06	0.368	0	0	-5.10125	20	40	9	CDS		0	0
hsa-miR-3689b-3p	XM_011531514	DUX4	436	477	1	-25.9	1	9.83913e-06	0.368	0	0	-8.0615	17	24	9	CDS		0	0
hsa-miR-3689b-3p	NM_001306068	DUX4	363	404	0.923077	-25.9	1	9.83913e-06	0.368	-0.00244722	-0.745679	-8.0615	17	24	9	CDS		0	0
hsa-miR-3689b-3p	NM_001293798	DUX4	363	404	0.923077	-25.9	1	9.83913e-06	0.368	-0.00244722	-0.745679	-8.0615	17	24	9	CDS		0	0
hsa-miR-3689c	XM_011531514	DUX4	436	477	1	-25.9	1	9.83913e-06	0.368	0	0	-8.0615	17	24	9	CDS		0	0
hsa-miR-3689c	NM_001306068	DUX4	363	404	0.923077	-25.9	1	9.83913e-06	0.368	-0.00244722	-0.745679	-8.0615	17	24	9	CDS		0	0
hsa-miR-3689c	NM_001293798	DUX4	363	404	0.923077	-25.9	1	9.83913e-06	0.368	-0.00244722	-0.745679	-8.0615	17	24	9	CDS		0	0
hsa-miR-3689a-3p	XM_011531514	DUX4	436	477	1	-25.6	1	9.83913e-06	0.368	0	0	-8.0615	17	24	9	CDS		0	0
hsa-miR-3689a-3p	NM_001306068	DUX4	363	404	0.923077	-25.6	1	9.83913e-06	0.368	-0.00244722	-0.745679	-8.0615	17	24	9	CDS		0	0
hsa-miR-3689a-3p	NM_001293798	DUX4	363	404	0.923077	-25.6	1	9.83913e-06	0.368	-0.00244722	-0.745679	-8.0615	17	24	9	CDS		0	0
hsa-miR-1273h-5p	XM_011531514	DUX4	422	477	0.846154	-24.5	1	9.83913e-06	0.368	0	0	-10.3422	17	28	10	CDS		0	0
hsa-miR-30c-2-3p	XM_011531514	DUX4	444	477	1	-23.7	1	9.83913e-06	0.368	0	0	-10.1324	18	21	10	CDS		0	0
hsa-miR-30c-2-3p	NM_001306068	DUX4	384	404	1	-23.4	1	9.83913e-06	0.368	-0.787307	-0.794636	-10.1324	18	20	10	CDS		0	0
hsa-miR-30c-2-3p	NM_001293798	DUX4	384	404	1	-23.4	1	9.83913e-06	0.368	-0.787307	-0.794636	-10.1324	18	20	10	CDS		0	0
hsa-miR-30b-3p	XM_011531514	DUX4	444	477	0.923077	-21.4	1	9.83913e-06	0.368	0	0	-11.3517	17	20	9	CDS		0	0
hsa-miR-4440	XM_011531514	DUX4	155	179	0.923077	-30	1	9.99671e-06	0.324	0	0	-4.957	20	24	8	CDS		0	0
hsa-miR-1908-3p	XM_011531514	DUX4	442	471	0.923077	-31.7	1	1.02444e-05	0.338	0	0	-5.19005	17	29	9	CDS		0	0
hsa-miR-6753-3p	XM_011531514	DUX4	439	471	1	-27.7	1	1.02444e-05	0.338	0	0	-6.67474	16	18	16	CDS		0	0
hsa-miR-6753-3p	NM_001306068	DUX4	366	398	0.846154	-27.7	1	1.02444e-05	0.338	-0.0104085	-0.596513	-6.67474	16	18	16	CDS		0	0
hsa-miR-6753-3p	NM_001293798	DUX4	366	398	0.846154	-27.7	1	1.02444e-05	0.338	-0.0104085	-0.596513	-6.67474	16	18	16	CDS		0	0
hsa-miR-5705	XM_011531514	DUX4	232	255	0.846154	-28.1	1	1.13807e-05	0.412	0	0	-5.08246	19	23	8	CDS		0	0
hsa-miR-3074-5p	XM_011531514	DUX4	226	255	0.846154	-23.1	1	1.13807e-05	0.412	0	0	-7.51743	19	29	6	CDS		0	0
hsa-miR-3074-5p	NM_001306068	DUX4	153	182	0.923077	-23.1	1	1.13807e-05	0.412	-0.230147	-0.87665	-7.51743	19	29	6	CDS		0	0
hsa-miR-3074-5p	NM_001293798	DUX4	153	182	0.923077	-23.1	1	1.13807e-05	0.412	-0.230147	-0.87665	-7.51743	19	29	6	CDS		0	0
hsa-miR-4697-5p	NM_001306068	DUX4	890	907	0.846154	-24.1	1	1.13825e-05	0.25	-0.243284	-0.494984	-7.14013	14	17	7	CDS		0	0
hsa-miR-4697-5p	NM_001293798	DUX4	890	907	0.846154	-24.1	1	1.13825e-05	0.25	-0.243284	-0.494984	-7.14013	14	17	7	CDS		0	0
hsa-miR-4783-3p	XM_011531514	DUX4	363	382	1	-29.2	1	1.14693e-05	0.279	0	0	-13.4275	16	19	10	CDS		0	0
hsa-miR-4999-5p	NM_001306068	DUX4	1118	1158	0.846154	-20.7	1	1.148e-05	0.353	0.0671697	-0.424118	-4.17062	18	32	11	CDS		0	0
hsa-miR-4999-5p	NM_001293798	DUX4	1118	1158	0.846154	-20.7	1	1.148e-05	0.353	0.0671697	-0.424118	-4.17062	18	32	11	CDS		0	0
hsa-miR-4646-5p	XM_011531514	DUX4	392	432	0.846154	-24.7	1	1.15476e-05	0.338	0	0	-4.02637	18	40	11	CDS		0	0
hsa-miR-6806-5p	XM_011531514	DUX4	146	185	0.846154	-28.4	1	1.17187e-05	0.324	0	0	-14.5774	14	18	8	CDS		0	0
hsa-miR-6511b-5p	XM_011531514	DUX4	168	185	0.846154	-25.8	1	1.17187e-05	0.324	0	0	-13.4275	14	17	8	CDS		0	0
hsa-miR-764	XM_011531514	DUX4	119	185	0.846154	-22.8	1	1.17187e-05	0.324	0	0	-6.76235	19	66	9	CDS		0	0
hsa-miR-4736	XM_011531514	DUX4	168	187	0.923077	-22.9	1	1.26885e-05	0.309	0	0	-12.6408	14	19	9	CDS		0	0
hsa-miR-6732-5p	XM_011531514	DUX4	224	257	0.846154	-25.6	1	1.27164e-05	0.397	0	0	-8.3038	17	33	8	CDS		0	0
hsa-miR-8057	XM_011531514	DUX4	236	257	0.923077	-20.4	1	1.27164e-05	0.397	0	0	-7.93605	16	21	8	CDS		0	0
hsa-miR-6751-5p	NM_001306068	DUX4	1011	1031	0.846154	-27.9	1	1.35549e-05	0.206	-0.279871	-1.57569	-7.1818	19	20	19	CDS		0	0
hsa-miR-6751-5p	NM_001293798	DUX4	1011	1031	0.846154	-27.9	1	1.35549e-05	0.206	-0.279871	-1.57569	-7.1818	19	20	19	CDS		0	0
hsa-miR-6743-3p	NM_001306068	DUX4	436	463	0.846154	-28.2	1	1.36343e-05	0.265	-1.23249	-0.967875	-3.79332	19	27	8	CDS		0	0
hsa-miR-6743-3p	NM_001293798	DUX4	436	463	0.846154	-28.2	1	1.36343e-05	0.265	-1.23249	-0.967875	-3.79332	19	27	8	CDS		0	0
hsa-miR-6735-3p	XM_011531514	DUX4	410	472	0.923077	-33.2	1	1.38072e-05	0.353	0	0	-3.93757	18	30	10	CDS		0	0
hsa-miR-6735-3p	NM_001306068	DUX4	337	399	0.846154	-33.2	1	1.38072e-05	0.353	-1.25667	-0.905959	-3.93757	18	30	10	CDS		0	0
hsa-miR-6735-3p	NM_001293798	DUX4	337	399	0.846154	-33.2	1	1.38072e-05	0.353	-1.25667	-0.905959	-3.93757	18	30	10	CDS		0	0
hsa-miR-5087	XM_011531514	DUX4	450	472	0.923077	-22.9	1	1.38072e-05	0.353	0	0	-6.23647	18	22	8	CDS		0	0
hsa-miR-4638-3p	XM_011531514	DUX4	223	266	0.846154	-30	1	1.53028e-05	0.397	0	0	-6.84241	20	43	8	CDS		0	0
hsa-miR-3176	XM_011531514	DUX4	247	266	0.923077	-25.1	1	1.53028e-05	0.397	0	0	-7.87558	16	19	12	CDS		0	0
hsa-miR-3176	NM_001306068	DUX4	174	193	0.923077	-25.1	1	1.53028e-05	0.397	-0.843809	-0.683825	-7.87558	16	19	12	CDS		0	0
hsa-miR-3176	NM_001293798	DUX4	174	193	0.923077	-25.1	1	1.53028e-05	0.397	-0.843809	-0.683825	-7.87558	16	19	12	CDS		0	0
hsa-miR-5004-3p	XM_011531514	DUX4	228	266	0.876923	-23.6	1	1.53028e-05	0.397	0	0	-3.79332	17	38	9	CDS		0	0
hsa-miR-378h	XM_011531514	DUX4	236	266	0.846154	-21.7	1	1.53028e-05	0.397	0	0	-4.02637	19	30	9	CDS		0	0
hsa-miR-8058	XM_011531514	DUX4	227	266	0.884615	-21.6	1	1.53028e-05	0.397	0	0	-6.76235	17	26	10	CDS		0	0
hsa-miR-422a	XM_011531514	DUX4	223	266	0.807692	-21.3	1	1.53028e-05	0.397	0	0	-5.26888	18	25	8	CDS		0	0
hsa-miR-6773-5p	XM_011531514	DUX4	246	266	0.846154	-19.8	1	1.53028e-05	0.397	0	0	-9.30927	15	20	8	CDS		0	0
hsa-miR-6717-5p	XM_011531514	DUX4	197	215	0.923077	-21.3	1	1.53481e-05	0.309	0	0	-5.03583	14	18	8	CDS		0	0
hsa-miR-5008-5p	XM_011531514	DUX4	434	473	0.923077	-24.2	1	1.54916e-05	0.338	0	0	-10.198	16	24	7	CDS		0	0
hsa-miR-650	XM_011531514	DUX4	455	474	0.846154	-24.8	1	1.55895e-05	0.338	0	0	-7.16335	15	19	6	CDS		0	0
hsa-miR-4472	NM_001306068	DUX4	1226	1240	0.846154	-22.2	1	1.5769e-05	0.338	-1.15953	-0.667228	-6.92659	12	14	11	CDS		0	0
hsa-miR-4732-5p	XM_011531514	DUX4	145	189	0.923077	-24.7	1	1.61389e-05	0.309	0	0	-9.59293	17	22	9	CDS		0	0
hsa-miR-330-3p	XM_011531514	DUX4	164	189	0.923077	-21	1	1.61389e-05	0.309	0	0	-9.65244	15	18	10	CDS		0	0
hsa-miR-6501-3p	XM_011531514	DUX4	172	189	0.923077	-18.5	1	1.61389e-05	0.309	0	0	-5.03583	14	17	8	CDS		0	0
hsa-miR-4756-5p	NM_001306068	DUX4	357	402	0.846154	-29.3	1	1.63103e-05	0.353	-1.5438	-1.21161	-11.6923	17	23	7	CDS		0	0
hsa-miR-4756-5p	NM_001293798	DUX4	357	402	0.846154	-29.3	1	1.63103e-05	0.353	-1.5438	-1.21161	-11.6923	17	23	7	CDS		0	0
hsa-miR-4756-5p	XM_011531514	DUX4	453	475	0.923077	-29.1	1	1.63103e-05	0.353	0	0	-11.6923	17	22	7	CDS		0	0
hsa-miR-3689d	XM_011531514	DUX4	460	475	0.923077	-23.6	1	1.63103e-05	0.353	0	0	-9.30903	13	15	7	CDS		0	0
hsa-miR-24-3p	NM_001306068	DUX4	1106	1131	0.846154	-21.8	1	1.64342e-05	0.324	-0.157386	-0.542229	-6.10696	15	18	14	CDS		0	0
hsa-miR-24-3p	NM_001293798	DUX4	1106	1131	0.846154	-21.8	1	1.64342e-05	0.324	-0.157386	-0.542229	-6.10696	15	18	14	CDS		0	0
hsa-miR-28-5p	NM_001306068	DUX4	1113	1134	0.846154	-19.8	1	1.67011e-05	0.324	-0.572083	-0.600299	-4.76182	13	17	9	CDS		0	0
hsa-miR-28-5p	NM_001293798	DUX4	1113	1134	0.846154	-19.8	1	1.67011e-05	0.324	-0.572083	-0.600299	-4.76182	13	17	9	CDS		0	0
hsa-miR-1231	XM_011531514	DUX4	189	211	1	-21	1	1.74702e-05	0.324	0	0	-7.05204	16	22	9	CDS		0	0
hsa-miR-2467-5p	XM_011531514	DUX4	156	183	0.807692	-25.1	1	1.75201e-05	0.324	0	0	-10.6493	18	27	8	CDS		0	0
hsa-miR-635	XM_011531514	DUX4	241	260	0.897436	-19.3	1	1.83563e-05	0.412	0	0	-7.96418	16	19	7	CDS		0	0
hsa-miR-5572	NM_001306068	DUX4	1039	1062	0.846154	-29.8	1	1.94528e-05	0.206	-2.32274	-0.892622	-10.966	18	23	10	CDS		0	0
hsa-miR-5572	NM_001293798	DUX4	1039	1062	0.846154	-29.8	1	1.94528e-05	0.206	-2.32274	-0.892622	-10.966	18	23	10	CDS		0	0
hsa-miR-6895-3p	XM_011531514	DUX4	320	339	0.846154	-24.2	1	1.95442e-05	0.235	0	0	-7.1818	14	19	8	CDS		0	0
hsa-miR-6874-5p	NM_001306068	DUX4	1090	1133	0.846154	-24	1	2.06491e-05	0.309	0.175072	-1.12097	-9.59293	18	43	9	CDS		0	0
hsa-miR-6874-5p	NM_001293798	DUX4	1090	1133	0.846154	-24	1	2.06491e-05	0.309	0.175072	-1.12097	-9.59293	18	43	9	CDS		0	0
hsa-miR-6820-5p	NM_001306068	DUX4	1250	1266	0.846154	-24.7	1	2.15379e-05	0.338	-1.03928	-0.424118	-6.62343	13	16	10	CDS		0	0
hsa-miR-4269	NM_001306068	DUX4	854	900	0.846154	-26.6	1	2.19024e-05	0.25	-0.803055	-0.137701	-13.6972	16	26	8	CDS		0	0
hsa-miR-4269	NM_001293798	DUX4	854	900	0.846154	-26.6	1	2.19024e-05	0.25	-0.803055	-0.137701	-13.6972	16	26	8	CDS		0	0
hsa-miR-6510-3p	NM_001306068	DUX4	1269	1303	0.846154	-29.4	1	2.21241e-05	0.309	-0.17379	-1.12983	-3.93757	19	26	12	CDS		0	0
hsa-miR-4519	XM_011531514	DUX4	168	186	0.876923	-25.7	1	2.25839e-05	0.324	0	0	-6.10696	15	18	9	CDS		0	0
hsa-miR-657	XM_011531514	DUX4	159	186	0.846154	-23.3	1	2.25839e-05	0.324	0	0	-6.46921	19	27	9	CDS		0	0
hsa-miR-3619-5p	XM_011531514	DUX4	164	186	0.923077	-23.1	1	2.25839e-05	0.324	0	0	-9.88112	14	22	7	CDS		0	0
hsa-miR-5093	NM_001306068	DUX4	1127	1152	1	-30.7	1	2.30646e-05	0.382	0.131328	-0.302071	-8.02019	19	25	9	CDS		0	0
hsa-miR-5093	NM_001293798	DUX4	1127	1152	1	-30.7	1	2.30646e-05	0.382	0.131328	-0.302071	-8.02019	19	25	9	CDS		0	0
hsa-miR-3614-5p	NM_001293798	DUX4	529	559	0.846154	-22.8	1	2.5353e-05	0.235	-0.250443	-1.3818	-9.06125	19	30	7	CDS		0	0
hsa-miR-4433a-5p	NM_001306068	DUX4	1262	1293	0.846154	-27.8	1	2.53708e-05	0.279	-0.258623	-1.00384	-9.13263	16	22	7	CDS		0	0
hsa-miR-509-3-5p	NM_001306068	DUX4	646	658	0.846154	-18.4	1	2.5581e-05	0.206	-0.931664	-0.614079	-6.98189	11	12	11	CDS		0	0
hsa-miR-509-3-5p	NM_001293798	DUX4	646	658	0.846154	-18.4	1	2.5581e-05	0.206	-0.931664	-0.614079	-6.98189	11	12	11	CDS		0	0
hsa-miR-6815-3p	NM_001306068	DUX4	1252	1272	0.923077	-22.3	1	2.79849e-05	0.353	-1.27725	-0.696756	-7.5866	15	20	9	CDS		0	0
hsa-miR-5581-5p	NM_001306068	DUX4	1250	1272	0.923077	-21.9	1	2.79849e-05	0.353	-1.10943	-0.649512	-7.73085	16	22	7	CDS		0	0
hsa-miR-7974	XM_011531514	DUX4	326	345	0.846154	-27.8	1	2.91108e-05	0.206	0	0	-12.2638	17	19	14	CDS		0	0
hsa-miR-7974	NM_001306068	DUX4	253	272	0.846154	-27.8	1	2.91108e-05	0.206	-0.022108	-0.751384	-12.2638	17	19	14	CDS		0	0
hsa-miR-7974	NM_001293798	DUX4	253	272	0.846154	-27.8	1	2.91108e-05	0.206	-0.022108	-0.751384	-12.2638	17	19	14	CDS		0	0
hsa-miR-4713-5p	XM_011531514	DUX4	320	338	0.846154	-19	1	2.94278e-05	0.221	0	0	-11.2306	13	18	6	CDS		0	0
hsa-miR-3529-5p	NM_001306068	DUX4	1084	1101	0.846154	-18.1	1	3.03248e-05	0.265	0.149701	-1.11605	-7.83842	15	17	10	CDS		0	0
hsa-miR-3529-5p	NM_001293798	DUX4	1084	1101	0.846154	-18.1	1	3.03248e-05	0.265	0.149701	-1.11605	-7.83842	15	17	10	CDS		0	0
hsa-miR-1273h-5p	NM_001306068	DUX4	650	693	0.846154	-29.7	1	3.24208e-05	0.25	-0.673572	-0.591441	-9.9649	18	43	9	CDS		0	0
hsa-miR-1273h-5p	NM_001293798	DUX4	650	693	0.846154	-29.7	1	3.24208e-05	0.25	-0.673572	-0.591441	-9.9649	18	43	9	CDS		0	0
hsa-miR-365a-5p	XM_011531514	DUX4	467	482	1	-23.2	1	3.32766e-05	0.397	0	0	-6.19951	13	15	7	CDS		0	0
hsa-miR-7846-3p	NM_001306068	DUX4	1230	1264	0.846154	-27.4	1	3.43208e-05	0.368	-1.44146	-0.479236	-5.76291	13	15	13	CDS		0	0
hsa-miR-4676-3p	XM_011531514	DUX4	507	530	0.846154	-21.5	1	3.63093e-05	0.309	0	0	-13.6602	16	23	9	CDS		0	0
hsa-miR-2355-3p	XM_011531514	DUX4	512	530	0.846154	-18.5	1	3.63093e-05	0.309	0	0	-7.67449	15	18	7	CDS		0	0
hsa-miR-3152-3p	NM_001306068	DUX4	835	855	0.846154	-20.8	1	3.68374e-05	0.176	0.202569	-0.323724	-8.55011	14	20	7	CDS		0	0
hsa-miR-3152-3p	NM_001293798	DUX4	835	855	0.846154	-20.8	1	3.68374e-05	0.176	0.202569	-0.323724	-8.55011	14	20	7	CDS		0	0
hsa-miR-4722-5p	NM_001306068	DUX4	1130	1154	0.846154	-29	1	3.75691e-05	0.368	-0.137701	-0.422149	-5.08246	18	24	12	CDS		0	0
hsa-miR-4722-5p	NM_001293798	DUX4	1130	1154	0.846154	-29	1	3.75691e-05	0.368	-0.137701	-0.422149	-5.08246	18	24	12	CDS		0	0
hsa-miR-25-5p	NM_001306068	DUX4	1138	1154	0.961538	-23.4	1	3.75691e-05	0.368	-0.20463	-0.407386	-4.957	14	16	9	CDS		0	0
hsa-miR-25-5p	NM_001293798	DUX4	1138	1154	0.961538	-23.4	1	3.75691e-05	0.368	-0.20463	-0.407386	-4.957	14	16	9	CDS		0	0
hsa-miR-512-3p	XM_011531514	DUX4	264	308	0.846154	-25.7	1	3.78289e-05	0.338	0	0	-7.78178	16	21	8	CDS		0	0
hsa-miR-512-3p	NM_001306068	DUX4	215	235	0.846154	-25.2	1	3.78289e-05	0.338	-0.299583	-0.716197	-7.78178	16	20	8	CDS		0	0
hsa-miR-512-3p	NM_001293798	DUX4	215	235	0.846154	-25.2	1	3.78289e-05	0.338	-0.299583	-0.716197	-7.78178	16	20	8	CDS		0	0
hsa-miR-492	XM_011531514	DUX4	500	555	0.846154	-20.7	1	4.00603e-05	0.25	0	0	-6.90779	11	14	9	CDS		0	0
hsa-miR-4467	XM_011531514	DUX4	351	378	0.846154	-25.3	1	4.01294e-05	0.25	0	0	-7.4978	19	27	10	CDS		0	0
hsa-miR-4467	NM_001306068	DUX4	278	305	0.846154	-25.3	1	4.01294e-05	0.25	-0.0574961	-0.651453	-7.4978	19	27	10	CDS		0	0
hsa-miR-4467	NM_001293798	DUX4	278	305	0.846154	-25.3	1	4.01294e-05	0.25	-0.0574961	-0.651453	-7.4978	19	27	10	CDS		0	0
hsa-miR-4505	NM_001306068	DUX4	646	665	0.846154	-27.7	1	4.39358e-05	0.206	-1.2125	-0.449709	-7.99697	14	19	10	CDS		0	0
hsa-miR-4505	NM_001293798	DUX4	646	665	0.846154	-27.7	1	4.39358e-05	0.206	-1.2125	-0.449709	-7.99697	14	19	10	CDS		0	0
hsa-miR-5001-3p	XM_011531514	DUX4	445	469	0.846154	-25.9	1	4.40089e-05	0.324	0	0	-7.14013	19	24	5	CDS		0	0
hsa-miR-4743-3p	XM_011531514	DUX4	451	469	0.846154	-22.9	1	4.40089e-05	0.324	0	0	-6.01339	17	18	17	CDS		0	0
hsa-let-7i-3p	NM_001293798	DUX4	459	495	0.923077	-29	1	4.57086e-05	0.162	-1.81093	-0.596362	-9.59801	19	25	7	CDS		0	0
hsa-let-7i-3p	NM_001306068	DUX4	471	495	0.846154	-28.8	1	4.57086e-05	0.162	-1.22825	-0.866047	-9.59801	19	24	7	CDS		0	0
hsa-miR-4742-3p	NM_001306068	DUX4	473	495	0.846154	-24.2	1	4.57086e-05	0.162	-0.498592	-0.877858	-8.40586	17	22	9	CDS		0	0
hsa-miR-4742-3p	NM_001293798	DUX4	473	495	0.846154	-24.2	1	4.57086e-05	0.162	-0.498592	-0.877858	-8.40586	17	22	9	CDS		0	0
hsa-let-7a-2-3p	NM_001306068	DUX4	475	495	0.846154	-22.7	1	4.57086e-05	0.162	-0.601194	-1.09636	-7.4978	17	20	7	CDS		0	0
hsa-let-7a-2-3p	NM_001293798	DUX4	475	495	0.846154	-22.7	1	4.57086e-05	0.162	-0.601194	-1.09636	-7.4978	17	20	7	CDS		0	0
hsa-miR-3151-3p	NM_001306068	DUX4	1273	1301	0.923077	-25.2	1	4.62338e-05	0.309	0.148826	-1.22628	-12.6408	16	21	9	CDS		0	0
hsa-miR-5698	NM_001306068	DUX4	1076	1109	0.846154	-27.4	1	4.81208e-05	0.265	0.174448	-1.21349	-4.52877	17	23	12	CDS		0	0
hsa-miR-5698	NM_001293798	DUX4	1076	1109	0.846154	-27.4	1	4.81208e-05	0.265	0.174448	-1.21349	-4.52877	17	23	12	CDS		0	0
hsa-miR-4748	XM_011531514	DUX4	97	120	0.923077	-22.1	1	4.81993e-05	0.279	0	0	-6.06975	17	23	8	CDS		0	0
hsa-miR-127-5p	NM_001293798	DUX4	1252	1276	0.846154	-23	1	4.82655e-05	0.368	-1.08173	-1.05091	-3.93757	18	24	9	CDS		0	0
hsa-miR-4721	NM_001306068	DUX4	586	607	0.846154	-31.1	1	4.87973e-05	0.265	-2.04715	-0.584551	-4.02637	18	21	16	CDS		0	0
hsa-miR-4721	NM_001293798	DUX4	586	607	0.846154	-31.1	1	4.87973e-05	0.265	-2.04715	-0.584551	-4.02637	18	21	16	CDS		0	0
hsa-miR-4466	NM_001306068	DUX4	993	1012	0.923077	-32.5	1	5.0579e-05	0.162	-0.810929	-1.57176	-7.61919	16	19	10	CDS		0	0
hsa-miR-4466	NM_001293798	DUX4	993	1012	0.923077	-32.5	1	5.0579e-05	0.162	-0.810929	-1.57176	-7.61919	16	19	10	CDS		0	0
hsa-miR-1587	NM_001306068	DUX4	993	1012	0.846154	-31.5	1	5.0579e-05	0.162	-0.618579	-1.67609	-5.19005	15	19	9	CDS		0	0
hsa-miR-1587	NM_001293798	DUX4	993	1012	0.846154	-31.5	1	5.0579e-05	0.162	-0.618579	-1.67609	-5.19005	15	19	9	CDS		0	0
hsa-miR-1909-5p	XM_011531514	DUX4	204	249	0.846154	-27.1	1	5.23899e-05	0.368	0	0	-3.79332	18	45	10	CDS		0	0
hsa-miR-4507	XM_011531514	DUX4	226	259	0.846154	-31.4	1	5.28309e-05	0.397	0	0	-5.18008	18	33	9	CDS		0	0
hsa-miR-4674	XM_011531514	DUX4	234	259	0.923077	-29.5	1	5.28309e-05	0.397	0	0	-6.51614	17	25	8	CDS		0	0
hsa-miR-4328	NM_001306068	DUX4	1168	1199	1	-21.8	1	5.3329e-05	0.309	-0.400765	-0.231205	-8.25288	13	16	11	CDS		0	0
hsa-miR-4328	NM_001293798	DUX4	1168	1199	1	-21.8	1	5.3329e-05	0.309	-0.400765	-0.231205	-8.25288	13	16	11	CDS		0	0
hsa-miR-6736-3p	NM_001306068	DUX4	1178	1199	1	-21.1	1	5.3329e-05	0.309	0.114627	-0.436913	-9.43035	14	21	11	CDS		0	0
hsa-miR-6736-3p	NM_001293798	DUX4	1178	1199	1	-21.1	1	5.3329e-05	0.309	0.114627	-0.436913	-9.43035	14	21	11	CDS		0	0
hsa-miR-7157-3p	NM_001306068	DUX4	826	856	0.846154	-18.5	1	5.46294e-05	0.176	0.300739	-0.344394	-6.90779	11	13	11	CDS		0	0
hsa-miR-7157-3p	NM_001293798	DUX4	826	856	0.846154	-18.5	1	5.46294e-05	0.176	0.300739	-0.344394	-6.90779	11	13	11	CDS		0	0
hsa-miR-99a-3p	NM_001306068	DUX4	1251	1273	0.846154	-20.9	1	5.53176e-05	0.353	-0.798556	-0.502858	-8.98838	17	22	10	CDS		0	0
hsa-miR-1275	NM_001306068	DUX4	21	39	0.846154	-24.9	1	5.78051e-05	0.25	-0.166877	-0.727859	-10.3185	14	18	7	CDS		0	0
hsa-miR-1275	NM_001293798	DUX4	21	39	0.846154	-24.9	1	5.78051e-05	0.25	-0.166877	-0.727859	-10.3185	14	18	7	CDS		0	0
hsa-miR-6512-3p	NM_001306068	DUX4	900	939	0.846154	-22.9	1	6.51156e-05	0.191	0.259937	-0.929039	-7.61919	16	19	10	CDS		0	0
hsa-miR-6512-3p	NM_001293798	DUX4	900	939	0.846154	-22.9	1	6.51156e-05	0.191	0.259937	-0.929039	-7.61919	16	19	10	CDS		0	0
hsa-miR-7977	NM_001306068	DUX4	890	939	0.846154	-21.2	1	6.51156e-05	0.191	0.256	-0.494984	-9.14974	14	16	14	CDS		0	0
hsa-miR-7977	NM_001293798	DUX4	890	939	0.846154	-21.2	1	6.51156e-05	0.191	0.256	-0.494984	-9.14974	14	16	14	CDS		0	0
hsa-miR-4532	XM_011531514	DUX4	511	526	0.923077	-26.8	1	6.51767e-05	0.338	0	0	-8.45248	12	15	6	CDS		0	0
hsa-miR-6742-3p	XM_011531514	DUX4	508	526	1	-20	1	6.51767e-05	0.338	0	0	-6.10696	14	18	10	CDS		0	0
hsa-miR-503-3p	XM_011531514	DUX4	171	205	0.846154	-25.2	1	6.66918e-05	0.309	0	0	-7.34947	18	27	7	CDS		0	0
hsa-miR-548q	XM_011531514	DUX4	289	312	0.846154	-24.9	1	7.05475e-05	0.309	0	0	-10.0297	16	23	8	CDS		0	0
hsa-miR-138-5p	XM_011531514	DUX4	290	312	1	-24.1	1	7.05475e-05	0.309	0	0	-6.67474	17	22	11	CDS		0	0
hsa-miR-138-5p	NM_001306068	DUX4	217	239	0.846154	-24.1	1	7.05475e-05	0.309	-0.38915	-0.731679	-6.67474	17	22	11	CDS		0	0
hsa-miR-138-5p	NM_001293798	DUX4	217	239	0.846154	-24.1	1	7.05475e-05	0.309	-0.38915	-0.731679	-6.67474	17	22	11	CDS		0	0
hsa-miR-7846-3p	NM_001293798	DUX4	1230	1264	0.846154	-27.4	1	7.13337e-05	0.368	-1.44146	-0.672275	-5.76291	13	15	13	CDS		0	0
hsa-miR-502-5p	NM_001293798	DUX4	1226	1245	0.846154	-25.4	1	7.20733e-05	0.382	-1.89951	-0.609283	-12.4965	15	19	8	CDS		0	0
hsa-miR-4674	XM_011531514	DUX4	461	484	0.846154	-28.7	1	7.82354e-05	0.397	0	0	-5.45975	18	23	7	CDS		0	0
hsa-miR-4529-3p	XM_011531514	DUX4	463	484	0.923077	-26.7	1	7.82354e-05	0.397	0	0	-9.82046	16	21	7	CDS		0	0
hsa-miR-378b	XM_011531514	DUX4	451	484	0.884615	-25.6	1	7.82354e-05	0.397	0	0	-4.02637	14	18	8	CDS		0	0
hsa-miR-422a	XM_011531514	DUX4	436	484	0.846154	-22.7	1	7.82354e-05	0.397	0	0	-6.86117	15	18	8	CDS		0	0
hsa-miR-1269b	NM_001306068	DUX4	382	411	0.846154	-22	1	7.82354e-05	0.397	-0.882691	-0.840935	-6.81899	18	29	7	CDS		0	0
hsa-miR-1269b	NM_001293798	DUX4	382	411	0.846154	-22	1	7.82354e-05	0.397	-0.882691	-0.840935	-6.81899	18	29	7	CDS		0	0
hsa-miR-378f	XM_011531514	DUX4	451	484	0.807692	-21.8	1	7.82354e-05	0.397	0	0	-4.02637	14	19	8	CDS		0	0
hsa-miR-378i	XM_011531514	DUX4	466	484	0.923077	-18.4	1	7.82354e-05	0.397	0	0	-5.08276	13	18	7	CDS		0	0
hsa-miR-326	XM_011531514	DUX4	249	267	1	-25	1	8.15991e-05	0.382	0	0	-7.10297	14	18	10	CDS		0	0
hsa-miR-326	NM_001306068	DUX4	176	194	1	-25	1	8.15991e-05	0.382	-0.856946	-0.634563	-7.10297	14	18	10	CDS		0	0
hsa-miR-326	NM_001293798	DUX4	176	194	1	-25	1	8.15991e-05	0.382	-0.856946	-0.634563	-7.10297	14	18	10	CDS		0	0
hsa-miR-718	XM_011531514	DUX4	537	585	0.846154	-28.7	1	8.19503e-05	0.353	0	0	-5.03583	18	48	8	CDS		0	0
hsa-miR-3675-5p	NM_001306068	DUX4	1176	1189	0.846154	-21.7	1	8.74644e-05	0.294	-0.52484	-0.285339	-5.9255	12	13	12	CDS		0	0
hsa-miR-3675-5p	NM_001293798	DUX4	1176	1189	0.846154	-21.7	1	8.74644e-05	0.294	-0.52484	-0.285339	-5.9255	12	13	12	CDS		0	0
hsa-miR-129-5p	XM_011531514	DUX4	380	419	0.846154	-22.1	1	9.56484e-05	0.338	0	0	-3.93757	18	39	10	CDS		0	0
hsa-miR-4433b-5p	NM_001306068	DUX4	925	940	0.923077	-24.1	1	9.7404e-05	0.191	0.0338409	-1.07963	-6.01339	13	15	7	CDS		0	0
hsa-miR-4433b-5p	NM_001293798	DUX4	925	940	0.923077	-24.1	1	9.7404e-05	0.191	0.0338409	-1.07963	-6.01339	13	15	7	CDS		0	0
hsa-miR-18a-3p	NM_001306068	DUX4	1250	1283	0.846154	-25.4	1	9.83117e-05	0.338	-0.984158	-0.630811	-7.14013	18	22	14	CDS		0	0
hsa-miR-4786-5p	NM_001306068	DUX4	409	429	0.923077	-23.1	1	9.969e-05	0.368	0.236316	-1.42555	-6.76235	17	20	10	CDS		0	0
hsa-miR-4786-5p	NM_001293798	DUX4	409	429	0.923077	-23.1	1	9.969e-05	0.368	0.236316	-1.42555	-6.76235	17	20	10	CDS		0	0
hsa-miR-4786-3p	XM_011531514	DUX4	477	502	1	-28.3	1	0.000110542	0.368	0	0	-5.18008	21	25	9	CDS		0	0
hsa-miR-769-5p	XM_011531514	DUX4	476	502	0.923077	-24.3	1	0.000110542	0.368	0	0	-3.93757	21	26	11	CDS		0	0
hsa-miR-4786-5p	XM_011531514	DUX4	465	502	1	-22.9	1	0.000110542	0.368	0	0	-6.76235	17	21	10	CDS		0	0
hsa-miR-6851-5p	NM_001306068	DUX4	1082	1106	0.846154	-30.2	1	0.000110801	0.265	0.0645182	-1.22431	-5.03583	20	24	11	CDS		0	0
hsa-miR-6851-5p	NM_001293798	DUX4	1082	1106	0.846154	-30.2	1	0.000110801	0.265	0.0645182	-1.22431	-5.03583	20	24	11	CDS		0	0
hsa-miR-6739-3p	XM_011531514	DUX4	120	139	0.846154	-19.9	1	0.000111261	0.294	0	0	-5.69245	16	19	8	CDS		0	0
hsa-miR-1254	XM_011531514	DUX4	464	485	0.923077	-25.3	1	0.000114195	0.397	0	0	-7.99135	15	21	6	CDS		0	0
hsa-miR-659-3p	XM_011531514	DUX4	465	485	0.884615	-25.3	1	0.000114195	0.397	0	0	-5.22701	17	20	9	CDS		0	0
hsa-miR-518c-5p	XM_011531514	DUX4	456	485	0.923077	-21.7	1	0.000114195	0.397	0	0	-6.47918	19	29	7	CDS		0	0
hsa-miR-127-5p	XM_011531514	DUX4	473	503	0.846154	-24.7	1	0.000116526	0.368	0	0	-6.25121	19	30	11	CDS		0	0
hsa-miR-28-3p	NM_001306068	DUX4	405	425	0.846154	-22.8	1	0.000117622	0.382	0.196946	-1.28096	-5.77128	19	20	19	CDS		0	0
hsa-miR-28-3p	NM_001293798	DUX4	405	425	0.846154	-22.8	1	0.000117622	0.382	0.196946	-1.28096	-5.77128	19	20	19	CDS		0	0
hsa-miR-939-5p	XM_011531514	DUX4	86	110	0.807692	-30.5	1	0.000120736	0.235	0	0	-13.3349	19	24	10	CDS		0	0
hsa-miR-6825-5p	XM_011531514	DUX4	94	110	0.846154	-25.5	1	0.000120736	0.235	0	0	-6.99569	13	16	10	CDS		0	0
hsa-miR-378g	XM_011531514	DUX4	549	564	1	-20.3	1	0.000121141	0.309	0	0	-6.1952	13	15	12	CDS		0	0
hsa-miR-6510-3p	XM_011531514	DUX4	516	565	1	-22.9	1	0.000121993	0.309	0	0	-4.17062	18	49	10	CDS		0	0
hsa-miR-1295b-5p	XM_011531514	DUX4	514	565	0.923077	-22	1	0.000121993	0.309	0	0	-3.93757	18	30	9	CDS		0	0
hsa-miR-28-3p	XM_011531514	DUX4	478	498	1	-22.8	1	0.000123051	0.382	0	0	-5.77128	19	20	19	CDS		0	0
hsa-miR-23b-5p	XM_011531514	DUX4	238	258	1	-27.6	1	0.000123675	0.412	0	0	-8.34077	18	20	10	CDS		0	0
hsa-miR-6825-5p	XM_011531514	DUX4	225	258	0.923077	-25.2	1	0.000123675	0.412	0	0	-6.03692	18	33	9	CDS		0	0
hsa-miR-6842-5p	XM_011531514	DUX4	224	258	0.846154	-24.1	1	0.000123675	0.412	0	0	-3.93757	18	34	8	CDS		0	0
hsa-miR-1207-3p	NM_001306068	DUX4	190	227	1	-22.8	1	0.000128218	0.382	-1.24839	-0.285508	-5.76291	13	19	9	CDS		0	0
hsa-miR-1207-3p	NM_001293798	DUX4	190	227	1	-22.8	1	0.000128218	0.382	-1.24839	-0.285508	-5.76291	13	19	9	CDS		0	0
hsa-miR-1207-3p	XM_011531514	DUX4	290	300	1	-17.9	1	0.000128218	0.382	0	0	-14.4661	9	10	9	CDS		0	0
hsa-miR-604	NM_001306068	DUX4	1129	1157	0.846154	-20	1	0.000135898	0.353	0.0243222	-0.410339	-5.69245	14	18	7	CDS		0	0
hsa-miR-604	NM_001293798	DUX4	1129	1157	0.846154	-20	1	0.000135898	0.353	0.0243222	-0.410339	-5.69245	14	18	7	CDS		0	0
hsa-miR-212-3p	XM_011531514	DUX4	115	149	0.846154	-19.9	1	0.000144769	0.294	0	0	-7.37318	17	23	10	CDS		0	0
hsa-miR-6783-3p	XM_011531514	DUX4	444	486	0.953846	-25.1	1	0.000165469	0.397	0	0	-3.79332	17	42	10	CDS		0	0
hsa-miR-6752-5p	NM_001306068	DUX4	1086	1108	0.846154	-39.7	1	0.000167607	0.265	-0.872609	-0.991047	-5.22671	20	22	18	CDS		0	0
hsa-miR-6752-5p	NM_001293798	DUX4	1086	1108	0.846154	-39.7	1	0.000167607	0.265	-0.872609	-0.991047	-5.22671	20	22	18	CDS		0	0
hsa-miR-1291	XM_011531514	DUX4	450	516	0.846154	-24.4	1	0.000169822	0.353	0	0	-5.22671	19	25	10	CDS		0	0
hsa-miR-4538	XM_011531514	DUX4	374	409	1	-28.5	1	0.000173801	0.353	0	0	-6.93496	15	19	7	CDS		0	0
hsa-miR-4538	NM_001306068	DUX4	301	336	0.923077	-28.5	1	0.000173801	0.353	-0.0864493	-0.714789	-6.93496	15	19	7	CDS		0	0
hsa-miR-4538	NM_001293798	DUX4	301	336	0.923077	-28.5	1	0.000173801	0.353	-0.0864493	-0.714789	-6.93496	15	19	7	CDS		0	0
hsa-miR-4454	NM_001306068	DUX4	292	313	0.923077	-25.4	1	0.000187828	0.309	-3.03009	-0.489593	-9.07598	16	21	9	CDS		0	0
hsa-miR-4454	NM_001293798	DUX4	292	313	0.923077	-25.4	1	0.000187828	0.309	-3.03009	-0.489593	-9.07598	16	21	9	CDS		0	0
hsa-miR-4454	XM_011531514	DUX4	340	386	1	-25.2	1	0.000187828	0.309	0	0	-9.07598	16	22	9	CDS		0	0
hsa-miR-5705	XM_011531514	DUX4	509	529	0.846154	-28.4	1	0.000188615	0.324	0	0	-6.08354	18	20	9	CDS		0	0
hsa-miR-5705	NM_001306068	DUX4	436	456	0.846154	-28.4	1	0.000188618	0.294	-1.62922	-0.706664	-6.08354	18	20	9	CDS		0	0
hsa-miR-5705	NM_001293798	DUX4	436	456	0.846154	-28.4	1	0.000188618	0.294	-1.62922	-0.706664	-6.08354	18	20	9	CDS		0	0
hsa-miR-6751-5p	XM_011531514	DUX4	81	107	0.846154	-26.3	1	0.000202199	0.235	0	0	-9.02428	18	26	7	CDS		0	0
hsa-miR-423-5p	NM_001306068	DUX4	1197	1238	0.923077	-23	1	0.000203239	0.324	-0.101143	-0.860142	-14.7217	13	22	7	CDS		0	0
hsa-miR-6781-5p	XM_011531514	DUX4	390	411	0.846154	-31.8	1	0.000205628	0.353	0	0	-9.2861	16	21	6	CDS		0	0
hsa-miR-6893-5p	XM_011531514	DUX4	389	411	0.961538	-26.7	1	0.000205628	0.353	0	0	-4.84971	16	22	9	CDS		0	0
hsa-miR-4430	NM_001306068	DUX4	321	338	0.846154	-24.5	1	0.000205628	0.353	-1.00332	-0.827388	-5.18008	15	17	10	CDS		0	0
hsa-miR-4430	NM_001293798	DUX4	321	338	0.846154	-24.5	1	0.000205628	0.353	-1.00332	-0.827388	-5.18008	15	17	10	CDS		0	0
hsa-miR-423-5p	NM_001293798	DUX4	1197	1238	0.923077	-23	1	0.000206237	0.324	-0.101143	-0.860142	-14.7217	13	22	7	CDS		0	0
hsa-miR-377-5p	NM_001306068	DUX4	1143	1170	1	-23.1	1	0.000213299	0.324	0.0875843	-0.427071	-5.91553	15	19	9	CDS		0	0
hsa-miR-377-5p	NM_001293798	DUX4	1143	1170	1	-23.1	1	0.000213299	0.324	0.0875843	-0.427071	-5.91553	15	19	9	CDS		0	0
hsa-miR-3135b	XM_011531514	DUX4	367	410	0.846154	-26.1	1	0.000213738	0.353	0	0	-5.96246	18	23	9	CDS		0	0
hsa-miR-8071	XM_011531514	DUX4	389	410	0.923077	-23.9	1	0.000213738	0.353	0	0	-7.16335	17	21	8	CDS		0	0
hsa-miR-3652	XM_011531514	DUX4	393	410	0.923077	-21.8	1	0.000213738	0.353	0	0	-7.47494	14	17	5	CDS		0	0
hsa-miR-4450	XM_011531514	DUX4	367	387	1	-22	1	0.000223521	0.324	0	0	-9.03925	16	20	9	CDS		0	0
hsa-miR-4450	NM_001306068	DUX4	294	314	0.923077	-22	1	0.000223521	0.324	-2.51715	-0.505075	-9.03925	16	20	9	CDS		0	0
hsa-miR-4450	NM_001293798	DUX4	294	314	0.923077	-22	1	0.000223521	0.324	-2.51715	-0.505075	-9.03925	16	20	9	CDS		0	0
hsa-miR-675-5p	XM_011531514	DUX4	75	91	0.861538	-27.7	1	0.000225123	0.235	0	0	-4.84971	14	16	10	CDS		0	0
hsa-miR-151b	NM_001306068	DUX4	740	774	0.846154	-16.8	1	0.000230263	0.25	-1.35599	-0.385732	-13.0794	9	11	9	CDS		0	0
hsa-miR-151b	NM_001293798	DUX4	740	774	0.846154	-16.8	1	0.000230263	0.25	-1.35599	-0.385732	-13.0794	9	11	9	CDS		0	0
hsa-miR-4713-3p	XM_011531514	DUX4	368	388	1	-24.4	1	0.00023343	0.324	0	0	-6.28309	15	20	8	CDS		0	0
hsa-miR-1915-5p	XM_011531514	DUX4	294	315	0.923077	-27.2	1	0.00024433	0.279	0	0	-6.01339	16	21	7	CDS		0	0
hsa-miR-208a-5p	NM_001306068	DUX4	784	800	0.846154	-24.4	1	0.000244848	0.235	9.47875e-05	-0.407386	-6.15764	15	16	15	CDS		0	0
hsa-miR-208a-5p	NM_001293798	DUX4	784	800	0.846154	-24.4	1	0.000244848	0.235	9.47875e-05	-0.407386	-6.15764	15	16	15	CDS		0	0
hsa-miR-4748	XM_011531514	DUX4	378	412	0.884615	-21.5	1	0.000250911	0.353	0	0	-5.02746	16	22	9	CDS		0	0
hsa-miR-4464	XM_011531514	DUX4	395	412	0.846154	-16.8	1	0.000250911	0.353	0	0	-10.8446	15	17	10	CDS		0	0
hsa-miR-4657	XM_011531514	DUX4	406	436	0.923077	-21.6	1	0.000260464	0.353	0	0	-3.79332	20	30	11	CDS		0	0
hsa-miR-550a-3-5p	XM_011531514	DUX4	395	436	0.923077	-18.2	1	0.000260464	0.353	0	0	-5.08276	13	15	13	CDS		0	0
hsa-miR-550b-2-5p	XM_011531514	DUX4	395	436	1	-18	1	0.000260464	0.353	0	0	-6.19951	13	15	13	CDS		0	0
hsa-miR-4456	NM_001306068	DUX4	1239	1256	0.846154	-19.4	1	0.000265557	0.368	-1.20351	-0.463488	-6.48426	14	17	7	CDS		0	0
hsa-miR-6749-5p	XM_011531514	DUX4	538	563	0.923077	-32.4	1	0.000279287	0.294	0	0	-7.28438	20	25	11	CDS		0	0
hsa-miR-4674	XM_011531514	DUX4	542	563	0.923077	-28.7	1	0.000279287	0.294	0	0	-7.3076	17	21	7	CDS		0	0
hsa-miR-6769a-5p	XM_011531514	DUX4	396	440	0.846154	-23.7	1	0.000283507	0.338	0	0	-4.84971	16	44	9	CDS		0	0
hsa-miR-6780a-5p	NM_001306068	DUX4	1054	1072	0.846154	-23.2	1	0.000285474	0.25	-1.80218	-0.849315	-13.3762	17	18	17	CDS		0	0
hsa-miR-6780a-5p	NM_001293798	DUX4	1054	1072	0.846154	-23.2	1	0.000285474	0.25	-1.80218	-0.849315	-13.3762	17	18	17	CDS		0	0
hsa-miR-7978	NM_001306068	DUX4	131	148	1	-22.6	1	0.00029312	0.324	-0.665528	-0.695085	-12.1103	15	17	10	CDS		0	0
hsa-miR-7978	NM_001293798	DUX4	131	148	1	-22.6	1	0.00029312	0.324	-0.665528	-0.695085	-12.1103	15	17	10	CDS		0	0
hsa-miR-7978	XM_011531514	DUX4	186	221	1	-22.4	1	0.00029312	0.324	0	0	-12.1103	15	18	10	CDS		0	0
hsa-miR-433-5p	XM_011531514	DUX4	428	441	0.846154	-18.8	1	0.000299015	0.324	0	0	-6.78234	11	13	6	CDS		0	0
hsa-miR-3972	XM_011531514	DUX4	439	460	0.846154	-29.4	1	0.000300928	0.309	0	0	-8.34077	18	21	10	CDS		0	0
hsa-miR-4722-3p	XM_011531514	DUX4	431	460	0.846154	-28.2	1	0.000300928	0.309	0	0	-7.78178	16	22	6	CDS		0	0
hsa-miR-4701-5p	XM_011531514	DUX4	443	460	0.923077	-18.9	1	0.000300928	0.309	0	0	-13.8983	14	17	7	CDS		0	0
hsa-miR-382-5p	XM_011531514	DUX4	203	229	0.846154	-20.9	1	0.000307039	0.294	0	0	-7.78178	14	18	8	CDS		0	0
hsa-miR-3190-5p	XM_011531514	DUX4	411	461	1	-32.6	1	0.00031286	0.309	0	0	-8.14122	16	19	12	CDS		0	0
hsa-miR-3190-5p	NM_001306068	DUX4	370	388	0.846154	-32.3	1	0.00031286	0.309	-0.256078	-0.687116	-8.14122	16	18	12	CDS		0	0
hsa-miR-3190-5p	NM_001293798	DUX4	370	388	0.846154	-32.3	1	0.00031286	0.309	-0.256078	-0.687116	-8.14122	16	18	12	CDS		0	0
hsa-miR-4727-5p	XM_011531514	DUX4	420	461	0.961538	-24	1	0.00031286	0.309	0	0	-5.38561	17	25	9	CDS		0	0
hsa-miR-4794	XM_011531514	DUX4	442	461	0.846154	-18.3	1	0.00031286	0.309	0	0	-7.25159	15	19	8	CDS		0	0
hsa-miR-6889-5p	XM_011531514	DUX4	377	407	1	-35.1	1	0.000326886	0.353	0	0	-3.93757	20	30	13	CDS		0	0
hsa-miR-6731-5p	XM_011531514	DUX4	368	407	0.846154	-26.8	1	0.000326886	0.353	0	0	-5.8367	19	26	9	CDS		0	0
hsa-miR-6731-5p	NM_001306068	DUX4	309	334	0.846154	-26.5	1	0.000326886	0.353	-0.882063	-0.775311	-5.8367	19	25	9	CDS		0	0
hsa-miR-6731-5p	NM_001293798	DUX4	309	334	0.846154	-26.5	1	0.000326886	0.353	-0.882063	-0.775311	-5.8367	19	25	9	CDS		0	0
hsa-miR-7106-5p	XM_011531514	DUX4	383	407	0.923077	-23.7	1	0.000326886	0.353	0	0	-7.98267	16	24	7	CDS		0	0
hsa-miR-4443	XM_011531514	DUX4	391	407	0.846154	-18.8	1	0.000326886	0.353	0	0	-7.21971	13	16	7	CDS		0	0
hsa-miR-6514-5p	XM_011531514	DUX4	540	580	0.923077	-28	1	0.000334471	0.353	0	0	-4.957	19	25	9	CDS		0	0
hsa-miR-3690	XM_011531514	DUX4	544	558	0.846154	-19.6	1	0.000339273	0.265	0	0	-8.09365	12	14	8	CDS		0	0
hsa-miR-3153	XM_011531514	DUX4	386	430	0.846154	-22.5	1	0.000340755	0.324	0	0	-4.957	15	39	8	CDS		0	0
hsa-miR-518b	XM_011531514	DUX4	406	428	0.846154	-20.2	1	0.000344213	0.309	0	0	-10.7429	18	22	9	CDS		0	0
hsa-miR-4654	XM_011531514	DUX4	364	390	1	-25.1	1	0.000348405	0.309	0	0	-6.39038	18	26	10	CDS		0	0
hsa-miR-4314	XM_011531514	DUX4	373	390	0.846154	-19.9	1	0.000348405	0.309	0	0	-6.09222	13	17	7	CDS		0	0
hsa-miR-4314	NM_001306068	DUX4	300	317	0.846154	-19.9	1	0.000348405	0.309	-1.64674	-0.547299	-6.09222	13	17	7	CDS		0	0
hsa-miR-4314	NM_001293798	DUX4	300	317	0.846154	-19.9	1	0.000348405	0.309	-1.64674	-0.547299	-6.09222	13	17	7	CDS		0	0
hsa-miR-518f-3p	XM_011531514	DUX4	399	429	0.846154	-21	1	0.000348586	0.324	0	0	-7.54034	19	23	8	CDS		0	0
hsa-miR-6085	XM_011531514	DUX4	395	413	1	-27	1	0.000366971	0.353	0	0	-3.79332	16	18	9	CDS		0	0
hsa-miR-6085	NM_001306068	DUX4	322	340	0.923077	-27	1	0.000366971	0.353	-0.427084	-0.817535	-3.79332	16	18	9	CDS		0	0
hsa-miR-6085	NM_001293798	DUX4	322	340	0.923077	-27	1	0.000366971	0.353	-0.427084	-0.817535	-3.79332	16	18	9	CDS		0	0
hsa-miR-4695-5p	XM_011531514	DUX4	393	413	0.846154	-24.8	1	0.000366971	0.353	0	0	-7.99135	17	20	7	CDS		0	0
hsa-miR-6086	XM_011531514	DUX4	394	413	1	-24.6	1	0.000366971	0.353	0	0	-9.59801	16	19	7	CDS		0	0
hsa-miR-6846-5p	XM_011531514	DUX4	391	413	0.923077	-24.6	1	0.000366971	0.353	0	0	-7.14013	19	22	10	CDS		0	0
hsa-miR-6730-5p	XM_011531514	DUX4	396	413	1	-19.8	1	0.000366971	0.353	0	0	-4.957	14	17	8	CDS		0	0
hsa-miR-3615	XM_011531514	DUX4	412	463	0.923077	-31	1	0.000367886	0.338	0	0	-3.93757	19	28	9	CDS		0	0
hsa-miR-6824-3p	XM_011531514	DUX4	443	463	1	-25.3	1	0.000367886	0.338	0	0	-8.97335	15	20	9	CDS		0	0
hsa-miR-6727-3p	XM_011531514	DUX4	439	463	0.923077	-23.6	1	0.000367886	0.338	0	0	-4.99396	17	24	7	CDS		0	0
hsa-miR-6764-3p	XM_011531514	DUX4	423	463	0.961538	-22.4	1	0.000367886	0.338	0	0	-5.18008	15	19	9	CDS		0	0
hsa-miR-9-5p	XM_011531514	DUX4	434	463	0.846154	-17.1	1	0.000367886	0.338	0	0	-5.52986	16	22	10	CDS		0	0
hsa-miR-3610	XM_011531514	DUX4	452	489	0.846154	-23.7	1	0.000393565	0.382	0	0	-6.23647	17	26	9	CDS		0	0
hsa-miR-3156-5p	XM_011531514	DUX4	253	270	1	-18.3	1	0.000410511	0.412	0	0	-9.59293	13	17	9	CDS		0	0
hsa-miR-6747-5p	NM_001306068	DUX4	1215	1236	0.846154	-24.6	1	0.000422262	0.338	-1.24991	-0.677071	-13.6972	13	21	8	CDS		0	0
hsa-miR-6747-5p	NM_001293798	DUX4	1215	1236	0.846154	-24.6	1	0.000422514	0.338	-1.24991	-0.699007	-13.6972	13	21	8	CDS		0	0
hsa-miR-3198	XM_011531514	DUX4	551	576	0.897436	-24.2	1	0.000449069	0.324	0	0	-5.76291	17	25	8	CDS		0	0
hsa-miR-2861	XM_011531514	DUX4	539	561	0.846154	-29.9	1	0.000463587	0.279	0	0	-3.79332	17	22	8	CDS		0	0
hsa-miR-27a-5p	XM_011531514	DUX4	540	561	1	-24.1	1	0.000463587	0.279	0	0	-5.38561	17	21	8	CDS		0	0
hsa-miR-4453	XM_011531514	DUX4	542	561	0.923077	-20.7	1	0.000463587	0.279	0	0	-5.95809	16	19	9	CDS		0	0
hsa-miR-133a-5p	XM_011531514	DUX4	265	298	1	-20.9	1	0.000472346	0.397	0	0	-11.3749	18	33	11	CDS		0	0
hsa-miR-6824-5p	NM_001306068	DUX4	1089	1111	0.846154	-37.6	1	0.000488327	0.265	0.118205	-1.12687	-8.00486	19	22	10	CDS		0	0
hsa-miR-6824-5p	NM_001293798	DUX4	1089	1111	0.846154	-37.6	1	0.000488327	0.265	0.118205	-1.12687	-8.00486	19	22	10	CDS		0	0
hsa-miR-4787-5p	NM_001293798	DUX4	1079	1111	0.846154	-33.9	1	0.000488327	0.265	-0.821053	-0.694787	-7.54034	18	32	7	CDS		0	0
hsa-miR-3191-5p	XM_011531514	DUX4	443	464	0.923077	-34.3	1	0.000534276	0.324	0	0	-8.01983	19	21	11	CDS		0	0
hsa-miR-6809-3p	XM_011531514	DUX4	443	464	0.807692	-19	1	0.000534276	0.324	0	0	-5.03583	16	21	8	CDS		0	0
hsa-miR-639	XM_011531514	DUX4	535	566	1	-23.9	1	0.000534319	0.309	0	0	-6.34001	19	31	9	CDS		0	0
hsa-miR-3648	XM_011531514	DUX4	77	114	0.846154	-32.7	1	0.000537145	0.235	0	0	-10.4498	16	27	9	CDS		0	0
hsa-miR-29b-2-5p	XM_011531514	DUX4	552	572	0.923077	-20.8	1	0.000553991	0.338	0	0	-8.03797	17	20	8	CDS		0	0
hsa-miR-6720-3p	NM_001306068	DUX4	1138	1163	0.846154	-26.2	1	0.000573272	0.324	-0.101611	-0.419197	-3.79332	18	25	10	CDS		0	0
hsa-miR-6720-3p	NM_001293798	DUX4	1138	1163	0.846154	-26.2	1	0.000573272	0.324	-0.101611	-0.419197	-3.79332	18	25	10	CDS		0	0
hsa-miR-6874-3p	NM_001293798	DUX4	1142	1163	0.923077	-20.5	1	0.000573272	0.324	9.51091e-05	-0.403449	-7.83842	16	21	8	CDS		0	0
hsa-miR-6895-3p	XM_011531514	DUX4	508	571	1	-27.7	1	0.00059919	0.324	0	0	-9.2861	15	18	10	CDS		0	0
hsa-miR-3909	XM_011531514	DUX4	536	571	0.846154	-21.9	1	0.00059919	0.324	0	0	-7.16335	18	35	6	CDS		0	0
hsa-miR-6754-3p	XM_011531514	DUX4	546	570	0.846154	-26.6	1	0.000603757	0.338	0	0	-6.58625	18	24	6	CDS		0	0
hsa-miR-1181	XM_011531514	DUX4	92	140	0.923077	-30.4	1	0.000618174	0.279	0	0	-7.28438	17	26	9	CDS		0	0
hsa-miR-744-3p	XM_011531514	DUX4	120	140	0.846154	-20.3	1	0.000618174	0.279	0	0	-13.6972	15	20	8	CDS		0	0
hsa-miR-6853-3p	XM_011531514	DUX4	544	567	0.923077	-23.5	1	0.000626913	0.309	0	0	-11.1286	16	23	8	CDS		0	0
hsa-miR-1266-5p	XM_011531514	DUX4	540	567	0.923077	-22.8	1	0.000626913	0.309	0	0	-6.85115	17	27	9	CDS		0	0
hsa-miR-1229-3p	XM_011531514	DUX4	509	569	0.923077	-27.9	1	0.000661185	0.338	0	0	-6.23647	18	40	8	CDS		0	0
hsa-miR-200a-5p	XM_011531514	DUX4	520	568	1	-21.8	1	0.000663385	0.324	0	0	-5.81384	17	28	9	CDS		0	0
hsa-miR-1304-3p	XM_011531514	DUX4	536	568	1	-21.1	1	0.000663385	0.324	0	0	-6.97192	16	20	8	CDS		0	0
hsa-miR-200b-5p	XM_011531514	DUX4	556	568	1	-20.4	1	0.000663385	0.324	0	0	-6.78234	11	12	11	CDS		0	0
hsa-miR-4677-5p	XM_011531514	DUX4	205	227	0.846154	-19.9	1	0.000671112	0.294	0	0	-7.05204	15	22	12	CDS		0	0
hsa-miR-8086	XM_011531514	DUX4	252	273	0.846154	-18.4	1	0.000723888	0.397	0	0	-4.76182	16	21	10	CDS		0	0
hsa-miR-554	XM_011531514	DUX4	450	491	0.923077	-20.6	1	0.00078785	0.397	0	0	-4.52877	19	41	6	CDS		0	0
hsa-miR-4724-5p	XM_011531514	DUX4	447	491	0.923077	-20	1	0.00078785	0.397	0	0	-6.43256	18	44	6	CDS		0	0
hsa-miR-5187-3p	XM_011531514	DUX4	451	491	1	-18.3	1	0.00078785	0.397	0	0	-11.254	13	18	9	CDS		0	0
hsa-miR-6849-5p	XM_011531514	DUX4	542	578	0.846154	-22.9	1	0.000801872	0.353	0	0	-8.04305	19	36	7	CDS		0	0
hsa-miR-1301-3p	NM_001306068	DUX4	1099	1118	0.846154	-26.3	1	0.000822901	0.265	-0.236126	-0.577662	-11.1286	15	19	7	CDS		0	0
hsa-miR-1301-3p	NM_001293798	DUX4	1099	1118	0.846154	-26.3	1	0.000822901	0.265	-0.236126	-0.577662	-11.1286	15	19	7	CDS		0	0
hsa-miR-6866-5p	XM_011531514	DUX4	397	415	0.846154	-17.9	1	0.000906262	0.338	0	0	-6.81899	15	18	9	CDS		0	0
hsa-miR-1275	XM_011531514	DUX4	94	112	0.923077	-24.9	1	0.000933863	0.25	0	0	-10.3185	14	18	7	CDS		0	0
hsa-miR-1295a	NM_001306068	DUX4	1099	1117	0.846154	-25	1	0.000992031	0.265	-0.299118	-0.608173	-10.0215	15	18	10	CDS		0	0
hsa-miR-1295a	NM_001293798	DUX4	1099	1117	0.846154	-25	1	0.000992031	0.265	-0.299118	-0.608173	-10.0215	15	18	10	CDS		0	0
hsa-miR-1291	NM_001306068	DUX4	419	443	0.846154	-24.3	1	0.00118419	0.353	-0.162307	-1.04382	-5.22671	19	24	10	CDS		0	0
hsa-miR-1291	NM_001293798	DUX4	419	443	0.846154	-24.3	1	0.00118419	0.353	-0.162307	-1.04382	-5.22671	19	24	10	CDS		0	0
hsa-miR-6830-3p	XM_011531514	DUX4	439	467	0.846154	-21.8	1	0.00122249	0.309	0	0	-7.28438	18	28	9	CDS		0	0
hsa-miR-6740-3p	XM_011531514	DUX4	443	467	0.923077	-21.6	1	0.00122249	0.309	0	0	-3.93757	16	24	8	CDS		0	0
hsa-miR-579-5p	XM_011531514	DUX4	372	394	0.923077	-20.2	1	0.00123357	0.324	0	0	-11.864	16	22	8	CDS		0	0
hsa-miR-4723-3p	XM_011531514	DUX4	409	468	0.974359	-31.4	1	0.00133337	0.324	0	0	-3.93757	18	26	9	CDS		0	0
hsa-miR-4315	XM_011531514	DUX4	451	468	1	-21	1	0.00133337	0.324	0	0	-6.76235	15	17	12	CDS		0	0
hsa-miR-6827-3p	XM_011531514	DUX4	451	468	1	-20.9	1	0.00133337	0.324	0	0	-6.67505	15	17	11	CDS		0	0
hsa-miR-6818-3p	XM_011531514	DUX4	445	468	0.923077	-20.7	1	0.00133337	0.324	0	0	-3.93757	16	23	9	CDS		0	0
hsa-miR-4676-3p	XM_011531514	DUX4	446	468	0.846154	-18.5	1	0.00133337	0.324	0	0	-13.6602	16	22	9	CDS		0	0
hsa-miR-92a-1-5p	XM_011531514	DUX4	356	392	0.807692	-21.7	1	0.00144153	0.324	0	0	-4.52877	17	23	7	CDS		0	0
hsa-miR-541-3p	XM_011531514	DUX4	258	295	0.846154	-23.7	1	0.00144832	0.397	0	0	-6.76235	21	37	11	CDS		0	0
hsa-miR-6812-5p	XM_011531514	DUX4	76	93	0.846154	-25.6	1	0.00161228	0.206	0	0	-11.3698	15	17	8	CDS		0	0
hsa-miR-610	XM_011531514	DUX4	253	275	1	-19.1	1	0.00209963	0.412	0	0	-7.35355	17	22	9	CDS		0	0
hsa-miR-219a-1-3p	XM_011531514	DUX4	250	275	0.846154	-16.3	1	0.00209963	0.412	0	0	-3.79332	16	19	15	CDS		0	0
hsa-miR-4433b-3p	NM_001306068	DUX4	753	772	0.846154	-30	1	0.00226644	0.25	-0.417229	-0.66526	-6.10696	16	19	10	CDS		0	0
hsa-miR-4433b-3p	NM_001293798	DUX4	753	772	0.846154	-30	1	0.00226644	0.25	-0.417229	-0.66526	-6.10696	16	19	10	CDS		0	0
hsa-miR-6827-5p	NM_001306068	DUX4	740	772	0.846154	-28.7	1	0.00226644	0.25	-0.281121	-0.603252	-4.84971	18	26	14	CDS		0	0
hsa-miR-6827-5p	NM_001293798	DUX4	740	772	0.846154	-28.7	1	0.00226644	0.25	-0.281121	-0.603252	-4.84971	18	26	14	CDS		0	0
hsa-miR-4433a-3p	NM_001306068	DUX4	753	772	0.861538	-28.6	1	0.00226644	0.25	-0.332364	-0.635732	-4.957	16	19	10	CDS		0	0
hsa-miR-4433a-3p	NM_001293798	DUX4	753	772	0.861538	-28.6	1	0.00226644	0.25	-0.332364	-0.635732	-4.957	16	19	10	CDS		0	0
hsa-miR-6085	NM_001293798	DUX4	747	772	0.923077	-25.7	1	0.00226644	0.25	-0.37929	-0.536323	-3.79332	16	25	9	CDS		0	0
hsa-miR-328-5p	XM_011531514	DUX4	383	405	0.923077	-33.8	1	0.00234917	0.353	0	0	-8.14122	19	22	12	CDS		0	0
hsa-miR-1914-3p	XM_011531514	DUX4	382	405	1	-26.7	1	0.00234917	0.353	0	0	-9.91808	16	23	8	CDS		0	0
hsa-miR-766-5p	XM_011531514	DUX4	350	405	1	-23.6	1	0.00234917	0.353	0	0	-9.92804	15	20	9	CDS		0	0
hsa-miR-5010-5p	XM_011531514	DUX4	391	405	1	-19	1	0.00234917	0.353	0	0	-8.02019	12	14	10	CDS		0	0
hsa-miR-6777-5p	XM_011531514	DUX4	382	406	0.961538	-25.2	1	0.00236516	0.368	0	0	-6.442	19	24	13	CDS		0	0
hsa-miR-6870-5p	NM_001306068	DUX4	314	333	0.846154	-24	1	0.00236516	0.368	-0.341807	-0.963913	-6.23647	15	19	8	CDS		0	0
hsa-miR-6870-5p	NM_001293798	DUX4	314	333	0.846154	-24	1	0.00236516	0.368	-0.341807	-0.963913	-6.23647	15	19	8	CDS		0	0
hsa-miR-6870-5p	XM_011531514	DUX4	366	406	0.923077	-23.8	1	0.00236516	0.368	0	0	-6.23647	15	20	8	CDS		0	0
hsa-miR-765	XM_011531514	DUX4	388	406	1	-22.4	1	0.00236516	0.368	0	0	-7.13993	14	18	8	CDS		0	0
hsa-miR-765	NM_001306068	DUX4	315	333	0.846154	-22.4	1	0.00236516	0.368	-0.341807	-0.963913	-7.13993	14	18	8	CDS		0	0
hsa-miR-765	NM_001293798	DUX4	315	333	0.846154	-22.4	1	0.00236516	0.368	-0.341807	-0.963913	-7.13993	14	18	8	CDS		0	0
hsa-miR-4667-5p	XM_011531514	DUX4	389	406	1	-18.9	1	0.00236516	0.368	0	0	-7.10297	12	17	7	CDS		0	0
hsa-miR-6833-3p	XM_011531514	DUX4	445	465	0.923077	-22.3	1	0.00270572	0.324	0	0	-6.24613	16	20	7	CDS		0	0
hsa-miR-6873-3p	XM_011531514	DUX4	410	465	1	-21.8	1	0.00270572	0.324	0	0	-7.37318	18	23	8	CDS		0	0
hsa-miR-7110-3p	XM_011531514	DUX4	442	465	0.846154	-21.8	1	0.00270572	0.324	0	0	-6.25121	18	23	7	CDS		0	0
hsa-miR-4768-5p	XM_011531514	DUX4	254	286	0.923077	-19.8	1	0.00313257	0.368	0	0	-5.08246	17	32	12	CDS		0	0
hsa-miR-626	XM_011531514	DUX4	91	101	0.846154	-15.8	1	0.00427293	0.25	0	0	-13.0794	9	10	9	CDS		0	0
hsa-miR-4786-3p	XM_011531514	DUX4	229	277	0.923077	-31.3	1	0.0042925	0.426	0	0	-5.18008	21	26	9	CDS		0	0
hsa-miR-4786-3p	NM_001306068	DUX4	156	204	0.846154	-31.3	1	0.0042925	0.426	-0.0221085	-1.14266	-5.18008	21	26	9	CDS		0	0
hsa-miR-4786-3p	NM_001293798	DUX4	156	204	0.846154	-31.3	1	0.0042925	0.426	-0.0221085	-1.14266	-5.18008	21	26	9	CDS		0	0
hsa-miR-4786-5p	NM_001306068	DUX4	184	204	0.923077	-23.8	1	0.0042925	0.426	-1.1497	-0.410774	-6.76235	17	20	10	CDS		0	0
hsa-miR-4786-5p	NM_001293798	DUX4	184	204	0.923077	-23.8	1	0.0042925	0.426	-1.1497	-0.410774	-6.76235	17	20	10	CDS		0	0
hsa-miR-4786-5p	XM_011531514	DUX4	249	277	1	-23.6	1	0.0042925	0.426	0	0	-6.76235	17	21	10	CDS		0	0
hsa-miR-1293	XM_011531514	DUX4	347	396	1	-30.2	1	0.00442076	0.338	0	0	-5.08246	19	22	16	CDS		0	0
hsa-miR-1293	NM_001306068	DUX4	274	323	0.846154	-30.2	1	0.00442076	0.338	0.306913	-0.637378	-5.08246	19	22	16	CDS		0	0
hsa-miR-1293	NM_001293798	DUX4	274	323	0.846154	-30.2	1	0.00442076	0.338	0.306913	-0.637378	-5.08246	19	22	16	CDS		0	0
hsa-miR-6745	XM_011531514	DUX4	376	396	0.846154	-22.3	1	0.00442076	0.338	0	0	-14.5774	14	20	8	CDS		0	0
hsa-miR-135b-5p	NM_001306068	DUX4	203	217	0.846154	-16.4	1	0.00465359	0.412	-1.76553	-0.213727	-5.19005	13	14	13	CDS		0	0
hsa-miR-135b-5p	NM_001293798	DUX4	203	217	0.846154	-16.4	1	0.00465359	0.412	-1.76553	-0.213727	-5.19005	13	14	13	CDS		0	0
hsa-miR-6756-5p	XM_011531514	DUX4	370	397	0.846154	-29.3	1	0.00483036	0.353	0	0	-8.16444	19	27	7	CDS		0	0
hsa-miR-4483	XM_011531514	DUX4	355	397	1	-21.9	1	0.00483036	0.353	0	0	-8.57351	14	18	11	CDS		0	0
hsa-miR-4483	NM_001306068	DUX4	282	324	1	-21.9	1	0.00483036	0.353	0.388803	-0.671157	-8.57351	14	18	11	CDS		0	0
hsa-miR-4483	NM_001293798	DUX4	282	324	1	-21.9	1	0.00483036	0.353	0.388803	-0.671157	-8.57351	14	18	11	CDS		0	0
hsa-miR-3944-3p	NM_001306068	DUX4	979	1007	0.846154	-34.8	1	0.0055952	0.176	0.228442	-0.989079	-12.4177	18	28	10	CDS		0	0
hsa-miR-3944-3p	NM_001293798	DUX4	979	1007	0.846154	-34.8	1	0.0055952	0.176	0.228442	-0.989079	-12.4177	18	28	10	CDS		0	0
hsa-miR-3196	XM_011531514	DUX4	379	398	0.846154	-25.5	1	0.0060053	0.368	0	0	-5.18008	15	19	8	CDS		0	0
hsa-miR-4787-5p	XM_011531514	DUX4	365	399	1	-31.6	1	0.00617386	0.368	0	0	-3.93757	19	34	14	CDS		0	0
hsa-miR-6748-5p	XM_011531514	DUX4	377	399	0.923077	-21.3	1	0.00617386	0.368	0	0	-11.2074	15	22	6	CDS		0	0
hsa-miR-127-5p	XM_011531514	DUX4	255	278	0.923077	-23.6	1	0.0064379	0.412	0	0	-6.25121	19	23	11	CDS		0	0
hsa-miR-127-5p	NM_001306068	DUX4	182	205	0.923077	-23.6	1	0.0064379	0.412	-1.44621	-0.606413	-6.25121	19	23	11	CDS		0	0
hsa-miR-127-5p	NM_001293798	DUX4	182	205	0.923077	-23.6	1	0.0064379	0.412	-1.44621	-0.606413	-6.25121	19	23	11	CDS		0	0
hsa-miR-7158-3p	XM_011531514	DUX4	249	278	0.923077	-23.4	1	0.0064379	0.412	0	0	-10.1092	18	22	8	CDS		0	0
hsa-miR-7152-3p	NM_001306068	DUX4	394	419	0.846154	-30.2	1	0.00675523	0.382	-0.663572	-1.20738	-4.79441	19	25	9	CDS		0	0
hsa-miR-7152-3p	NM_001293798	DUX4	394	419	0.846154	-30.2	1	0.00675523	0.382	-0.663572	-1.20738	-4.79441	19	25	9	CDS		0	0
hsa-miR-7152-3p	XM_011531514	DUX4	467	492	0.923077	-30.2	1	0.00676837	0.382	0	0	-4.79441	19	25	9	CDS		0	0
hsa-miR-1207-5p	XM_011531514	DUX4	368	400	1	-30.7	1	0.00782041	0.353	0	0	-4.84971	17	24	7	CDS		0	0
hsa-miR-1207-5p	NM_001306068	DUX4	295	327	1	-30.7	1	0.00782041	0.353	-0.903235	-0.68664	-4.84971	17	24	7	CDS		0	0
hsa-miR-1207-5p	NM_001293798	DUX4	295	327	1	-30.7	1	0.00782041	0.353	-0.903235	-0.68664	-4.84971	17	24	7	CDS		0	0
hsa-miR-3151-5p	XM_011531514	DUX4	370	400	0.923077	-28.4	1	0.00782041	0.353	0	0	-6.23647	18	25	8	CDS		0	0
hsa-miR-6808-5p	XM_011531514	DUX4	379	400	0.884615	-27.1	1	0.00782041	0.353	0	0	-6.19951	16	21	7	CDS		0	0
hsa-miR-6132	XM_011531514	DUX4	363	400	0.923077	-23.8	1	0.00782041	0.353	0	0	-6.23647	14	21	8	CDS		0	0
hsa-miR-761	XM_011531514	DUX4	385	400	0.923077	-18.9	1	0.00782041	0.353	0	0	-10.4498	12	15	9	CDS		0	0
hsa-miR-4689	XM_011531514	DUX4	370	404	0.923077	-24.2	1	0.00787023	0.338	0	0	-9.36019	18	26	8	CDS		0	0
hsa-miR-5194	XM_011531514	DUX4	381	404	0.846154	-21.6	1	0.00787023	0.338	0	0	-6.99569	16	23	7	CDS		0	0
hsa-miR-5004-5p	XM_011531514	DUX4	372	404	1	-21	1	0.00787023	0.338	0	0	-6.90779	11	14	6	CDS		0	0
hsa-miR-597-3p	XM_011531514	DUX4	211	225	1	-20.6	1	0.00883178	0.309	0	0	-6.43256	12	14	7	CDS		0	0
hsa-miR-6825-5p	NM_001306068	DUX4	984	1002	0.846154	-27.3	1	0.00899905	0.191	-0.0436504	-1.50286	-8.00486	16	18	14	CDS		0	0
hsa-miR-6825-5p	NM_001293798	DUX4	984	1002	0.846154	-27.3	1	0.00899905	0.191	-0.0436504	-1.50286	-8.00486	16	18	14	CDS		0	0
hsa-miR-4690-5p	XM_011531514	DUX4	378	401	0.923077	-27.2	1	0.0109674	0.353	0	0	-7.49372	18	23	8	CDS		0	0
hsa-miR-6869-5p	XM_011531514	DUX4	368	401	0.846154	-26.4	1	0.0109674	0.353	0	0	-6.87023	17	33	10	CDS		0	0
hsa-miR-6816-5p	XM_011531514	DUX4	363	402	1	-28.4	1	0.013541	0.338	0	0	-7.14013	14	16	14	CDS		0	0
hsa-miR-6743-5p	XM_011531514	DUX4	379	403	0.923077	-29.1	1	0.0145028	0.338	0	0	-7.37318	18	24	13	CDS		0	0
hsa-miR-4433b-3p	NM_001293798	DUX4	290	330	1	-28.7	1	0.0145028	0.338	-1.01657	-0.755606	-3.79332	18	40	10	CDS		0	0
hsa-miR-4433b-3p	XM_011531514	DUX4	372	403	0.846154	-27.6	1	0.0145028	0.338	0	0	-3.79332	17	22	10	CDS		0	0
hsa-miR-4433a-3p	XM_011531514	DUX4	382	403	0.923077	-23.7	1	0.0145028	0.338	0	0	-4.957	16	21	10	CDS		0	0
hsa-miR-6835-5p	NM_001306068	DUX4	312	330	0.923077	-20.5	1	0.0145028	0.338	-0.0743861	-0.954061	-11.2074	15	18	8	CDS		0	0
hsa-miR-6835-5p	NM_001293798	DUX4	312	330	0.923077	-20.5	1	0.0145028	0.338	-0.0743861	-0.954061	-11.2074	15	18	8	CDS		0	0
hsa-miR-1321	NM_001306068	DUX4	984	1000	0.846154	-17.5	1	0.0166495	0.191	0.118205	-1.54124	-11.3616	11	16	8	CDS		0	0
hsa-miR-1321	NM_001293798	DUX4	984	1000	0.846154	-17.5	1	0.0166495	0.191	0.118205	-1.54124	-11.3616	11	16	8	CDS		0	0
hsa-miR-6750-5p	NM_001306068	DUX4	495	521	0.923077	-27.1	0	4.33744e-10	0.206	-0.866048	-0.823724	-8.67166	18	26	12	CDS		0	0
hsa-miR-6750-5p	NM_001293798	DUX4	495	521	0.923077	-27.1	0	4.33744e-10	0.206	-0.866048	-0.823724	-8.67166	18	26	12	CDS		0	0
hsa-miR-6735-3p	NM_001306068	DUX4	1187	1205	0.923077	-31.1	0	5.46715e-10	0.294	0.00796916	-0.42215	-5.48126	16	18	10	CDS		0	0
hsa-miR-6735-3p	NM_001293798	DUX4	1187	1205	0.923077	-31.1	0	5.46715e-10	0.294	0.00796916	-0.42215	-5.48126	16	18	10	CDS		0	0
hsa-miR-7974	NM_001306068	DUX4	1181	1205	0.846154	-27.8	0	5.46715e-10	0.294	-0.209879	-0.456599	-11.9948	17	24	9	CDS		0	0
hsa-miR-7974	NM_001293798	DUX4	1181	1205	0.846154	-27.8	0	5.46715e-10	0.294	-0.209879	-0.456599	-11.9948	17	24	9	CDS		0	0
hsa-miR-6716-3p	NM_001306068	DUX4	1160	1209	0.846154	-26.9	0	7.81105e-10	0.294	-0.272872	-0.232189	-7.38222	19	24	8	CDS		0	0
hsa-miR-6716-3p	NM_001293798	DUX4	1160	1209	0.846154	-26.9	0	7.81105e-10	0.294	-0.272872	-0.232189	-7.38222	19	24	8	CDS		0	0
hsa-miR-6853-5p	XM_011531514	DUX4	567	614	1	-24.7	0	1.03799e-09	0.353	0	0	-8.22207	16	20	11	3UTR		0	0
hsa-miR-8089	XM_011531514	DUX4	586	615	0.846154	-30.4	0	1.18279e-09	0.338	0	0	-7.20265	21	29	7	3UTR		0	0
hsa-miR-3150b-5p	XM_011531514	DUX4	599	615	0.846154	-20.8	0	1.18279e-09	0.338	0	0	-9.39627	14	16	9	3UTR		0	0
hsa-miR-5196-3p	XM_011531514	DUX4	111	134	0.923077	-23	0	1.24465e-09	0.294	0	0	-5.49511	17	23	11	CDS		0	0
hsa-miR-596	NM_001306068	DUX4	1184	1203	0.846154	-29.2	0	1.35732e-09	0.294	0.0169681	-0.453646	-8.81432	17	19	10	CDS		0	0
hsa-miR-596	NM_001293798	DUX4	1184	1203	0.846154	-29.2	0	1.35732e-09	0.294	0.0169681	-0.453646	-8.81432	17	19	10	CDS		0	0
hsa-miR-6723-5p	NM_001306068	DUX4	1182	1203	0.846154	-25.2	0	1.35732e-09	0.294	-0.303618	-0.383764	-14.1996	15	21	7	CDS		0	0
hsa-miR-6723-5p	NM_001293798	DUX4	1182	1203	0.846154	-25.2	0	1.35732e-09	0.294	-0.303618	-0.383764	-14.1996	15	21	7	CDS		0	0
hsa-miR-550a-3p	NM_001306068	DUX4	1182	1203	0.846154	-21.9	0	1.35732e-09	0.294	0.0675867	-0.462504	-6.07246	15	21	7	CDS		0	0
hsa-miR-550a-3p	NM_001293798	DUX4	1182	1203	0.846154	-21.9	0	1.35732e-09	0.294	0.0675867	-0.462504	-6.07246	15	21	7	CDS		0	0
hsa-miR-6853-5p	NM_001293798	DUX4	1300	1347	0.846154	-24.7	0	1.38719e-09	0.353	-1.77213	-1.10413	-8.22207	16	20	11	3UTR		0	0
hsa-miR-6511a-5p	NM_001306068	DUX4	1361	1403	0.846154	-25.4	0	1.45982e-09	0.279	0.270061	-0.663319	-10.7522	17	42	7	3UTR		0	0
hsa-miR-6853-5p	NM_001306068	DUX4	1436	1483	0.846154	-24.7	0	1.53049e-09	0.353	-1.77213	-0.895184	-8.22207	16	20	11	3UTR		0	0
hsa-miR-134-3p	XM_011531514	DUX4	3	24	0.846154	-24.6	0	2.25895e-09	0.302	0	0	-11.1547	15	21	6	5UTR		0	0
hsa-miR-194-3p	XM_011531514	DUX4	2	24	0.846154	-22.1	0	2.25895e-09	0.302	0	0	-10.7429	18	22	7	5UTR		0	0
hsa-miR-4436b-5p	NM_001293798	DUX4	459	488	0.846154	-27.1	0	2.51282e-09	0.162	-1.39669	-0.721362	-12.6649	18	29	8	CDS		0	0
hsa-miR-6811-3p	XM_011531514	DUX4	109	135	0.846154	-26.4	0	2.82945e-09	0.294	0	0	-10.226	15	18	10	CDS		0	0
hsa-miR-221-3p	XM_011531514	DUX4	112	135	1	-23.3	0	2.82945e-09	0.294	0	0	-12.2138	18	23	15	CDS		0	0
hsa-miR-4304	XM_011531514	DUX4	578	613	0.923077	-24.7	0	2.84798e-09	0.338	0	0	-8.28966	14	17	10	3UTR		0	0
hsa-miR-3907	NM_001306068	DUX4	621	643	0.846154	-31.3	0	3.02122e-09	0.221	-0.192382	-1.20266	-12.5017	17	22	9	CDS		0	0
hsa-miR-3907	NM_001293798	DUX4	621	643	0.846154	-31.3	0	3.02122e-09	0.221	-0.192382	-1.20266	-12.5017	17	22	9	CDS		0	0
hsa-miR-6749-5p	NM_001306068	DUX4	686	711	0.846154	-32	0	3.14846e-09	0.235	-0.220378	-1.05404	-7.82644	19	25	7	CDS		0	0
hsa-miR-6749-5p	NM_001293798	DUX4	686	711	0.846154	-32	0	3.14846e-09	0.235	-0.220378	-1.05404	-7.82644	19	25	7	CDS		0	0
hsa-miR-1184	NM_001306068	DUX4	1178	1202	0.846154	-28.4	0	3.64816e-09	0.309	-0.416104	-0.273528	-11.0938	17	24	7	CDS		0	0
hsa-miR-1184	NM_001293798	DUX4	1178	1202	0.846154	-28.4	0	3.64816e-09	0.309	-0.416104	-0.273528	-11.0938	17	24	7	CDS		0	0
hsa-miR-6816-5p	NM_001293798	DUX4	815	841	0.923077	-31.3	0	5.18061e-09	0.206	0.0307157	-0.400496	-7.65065	18	26	8	CDS		0	0
hsa-miR-3178	NM_001306068	DUX4	824	841	0.846154	-27.1	0	5.18061e-09	0.206	0.378047	-0.350299	-9.52015	14	17	5	CDS		0	0
hsa-miR-3178	NM_001293798	DUX4	824	841	0.846154	-27.1	0	5.18061e-09	0.206	0.378047	-0.350299	-9.52015	14	17	5	CDS		0	0
hsa-miR-4642	NM_001306068	DUX4	1181	1204	0.923077	-27.9	0	6.47618e-09	0.294	0.0364369	-0.443803	-6.85796	18	23	12	CDS		0	0
hsa-miR-4642	NM_001293798	DUX4	1181	1204	0.923077	-27.9	0	6.47618e-09	0.294	0.0364369	-0.443803	-6.85796	18	23	12	CDS		0	0
hsa-let-7e-3p	NM_001306068	DUX4	1178	1204	0.846154	-27.6	0	6.47618e-09	0.294	-0.393607	-0.263685	-16.4234	15	17	15	CDS		0	0
hsa-let-7e-3p	NM_001293798	DUX4	1178	1204	0.846154	-27.6	0	6.47618e-09	0.294	-0.393607	-0.263685	-16.4234	15	17	15	CDS		0	0
hsa-miR-2277-3p	NM_001306068	DUX4	436	470	0.923077	-30	0	8.11675e-09	0.206	-1.43632	-0.829096	-13.6656	16	34	10	CDS		0	0
hsa-miR-2277-3p	NM_001293798	DUX4	436	470	0.923077	-30	0	8.11675e-09	0.206	-1.43632	-0.829096	-13.6656	16	34	10	CDS		0	0
hsa-miR-6823-3p	NM_001306068	DUX4	1194	1216	0.846154	-24.7	0	8.22969e-09	0.265	-0.437352	-0.764669	-10.8436	16	22	7	CDS		0	0
hsa-miR-6823-3p	NM_001293798	DUX4	1194	1216	0.846154	-24.7	0	8.22969e-09	0.265	-0.437352	-0.764669	-10.8436	16	22	7	CDS		0	0
hsa-miR-4690-3p	NM_001306068	DUX4	1196	1218	0.846154	-30.2	0	8.49811e-09	0.279	-0.722884	-0.680024	-8.86514	17	22	11	CDS		0	0
hsa-miR-4690-3p	NM_001293798	DUX4	1196	1218	0.846154	-30.2	0	8.49811e-09	0.279	-0.722884	-0.680024	-8.86514	17	22	11	CDS		0	0
hsa-miR-6732-5p	NM_001306068	DUX4	796	843	0.846154	-31.2	0	9.00659e-09	0.191	-0.697318	-0.200693	-5.48126	18	24	10	CDS		0	0
hsa-miR-6732-5p	NM_001293798	DUX4	796	843	0.846154	-31.2	0	9.00659e-09	0.191	-0.697318	-0.200693	-5.48126	18	24	10	CDS		0	0
hsa-miR-1234-3p	NM_001293798	DUX4	449	469	0.846154	-27.5	0	9.33441e-09	0.221	-0.918541	-0.634748	-8.11479	15	20	10	CDS		0	0
hsa-miR-6812-3p	NM_001293798	DUX4	940	970	0.846154	-25.7	0	9.45432e-09	0.191	-1.37786	-0.759748	-11.6594	16	30	6	CDS		0	0
hsa-miR-3187-3p	NM_001306068	DUX4	485	511	0.846154	-29.9	0	9.60581e-09	0.206	-0.984158	-1.19085	-9.35244	15	19	10	CDS		0	0
hsa-miR-3187-3p	NM_001293798	DUX4	485	511	0.846154	-29.9	0	9.60581e-09	0.206	-0.984158	-1.19085	-9.35244	15	19	10	CDS		0	0
hsa-miR-1207-5p	NM_001306068	DUX4	1062	1087	0.846154	-32	0	1.08384e-08	0.235	-2.06684	-0.905417	-9.95757	18	25	9	CDS		0	0
hsa-miR-1207-5p	NM_001293798	DUX4	1062	1087	0.846154	-32	0	1.08384e-08	0.235	-2.06684	-0.905417	-9.95757	18	25	9	CDS		0	0
hsa-miR-4740-3p	NM_001306068	DUX4	815	838	0.923077	-28.3	0	1.48766e-08	0.176	-0.157386	-0.344394	-13.5538	18	23	8	CDS		0	0
hsa-miR-4740-3p	NM_001293798	DUX4	815	838	0.923077	-28.3	0	1.48766e-08	0.176	-0.157386	-0.344394	-13.5538	18	23	8	CDS		0	0
hsa-miR-1183	NM_001306068	DUX4	860	883	0.846154	-28.4	0	1.57034e-08	0.235	-0.551086	-0.109157	-13.5291	18	23	8	CDS		0	0
hsa-miR-1183	NM_001293798	DUX4	860	883	0.846154	-28.4	0	1.57034e-08	0.235	-0.551086	-0.109157	-13.5291	18	23	8	CDS		0	0
hsa-miR-632	XM_011531514	DUX4	106	126	0.846154	-23.1	0	1.64177e-08	0.279	0	0	-6.78424	16	20	11	CDS		0	0
hsa-miR-6784-5p	XM_011531514	DUX4	101	123	0.846154	-29.8	0	1.66447e-08	0.294	0	0	-7.5608	17	22	8	CDS		0	0
hsa-miR-8077	XM_011531514	DUX4	9	26	1	-26.1	0	1.71375e-08	0.309	0	0	-9.18534	15	17	10	5UTR		0	0
hsa-miR-4739	NM_001306068	DUX4	833	865	0.846154	-33.2	0	1.76086e-08	0.191	0.068992	-0.326677	-14.2951	17	32	8	CDS		0	0
hsa-miR-4739	NM_001293798	DUX4	833	865	0.846154	-33.2	0	1.76086e-08	0.191	0.068992	-0.326677	-14.2951	17	32	8	CDS		0	0
hsa-miR-6744-3p	NM_001306068	DUX4	839	865	0.923077	-27.8	0	1.76086e-08	0.191	-0.062898	-0.33652	-7.7949	20	26	7	CDS		0	0
hsa-miR-6744-3p	NM_001293798	DUX4	839	865	0.923077	-27.8	0	1.76086e-08	0.191	-0.062898	-0.33652	-7.7949	20	26	7	CDS		0	0
hsa-miR-4722-5p	XM_011531514	DUX4	319	357	0.846154	-28.8	0	1.81572e-08	0.221	0	0	-8.51328	21	38	7	CDS		0	0
hsa-miR-6877-5p	XM_011531514	DUX4	338	357	0.923077	-25	0	1.81572e-08	0.221	0	0	-11.3463	14	19	10	CDS		0	0
hsa-miR-4730	NM_001306068	DUX4	930	952	0.846154	-29	0	1.98515e-08	0.206	-0.535339	-0.912307	-10.4021	18	22	8	CDS		0	0
hsa-miR-4730	NM_001293798	DUX4	930	952	0.846154	-29	0	1.98515e-08	0.206	-0.535339	-0.912307	-10.4021	18	22	8	CDS		0	0
hsa-miR-183-5p	NM_001306068	DUX4	820	839	0.923077	-16.8	0	2.26665e-08	0.176	-0.37111	-0.348331	-9.02673	10	12	10	CDS		0	0
hsa-miR-183-5p	NM_001293798	DUX4	820	839	0.923077	-16.8	0	2.26665e-08	0.176	-0.37111	-0.348331	-9.02673	10	12	10	CDS		0	0
hsa-miR-1268b	NM_001293798	DUX4	26	48	0.846154	-30.2	0	2.32983e-08	0.279	-0.263391	-0.745754	-9.4413	17	22	7	CDS		0	0
hsa-miR-193a-5p	NM_001306068	DUX4	30	48	0.846154	-25.5	0	2.32983e-08	0.279	-0.257357	-0.730149	-6.57398	16	18	11	CDS		0	0
hsa-miR-193a-5p	NM_001293798	DUX4	30	48	0.846154	-25.5	0	2.32983e-08	0.279	-0.257357	-0.730149	-6.57398	16	18	11	CDS		0	0
hsa-miR-345-3p	XM_011531514	DUX4	512	533	0.846154	-27.5	0	2.57089e-08	0.279	0	0	-11.8622	16	21	6	CDS		0	0
hsa-miR-614	XM_011531514	DUX4	511	533	0.846154	-22.5	0	2.57089e-08	0.279	0	0	-9.07604	17	22	10	CDS		0	0
hsa-miR-1296-5p	NM_001306068	DUX4	914	948	0.846154	-35.7	0	3.11813e-08	0.206	-0.0167782	-1.11113	-6.51454	18	21	14	CDS		0	0
hsa-miR-1296-5p	NM_001293798	DUX4	914	948	0.846154	-35.7	0	3.11813e-08	0.206	-0.0167782	-1.11113	-6.51454	18	21	14	CDS		0	0
hsa-miR-1180-5p	NM_001306068	DUX4	930	948	0.846154	-25.9	0	3.11813e-08	0.206	-0.517341	-0.953646	-6.44976	13	18	7	CDS		0	0
hsa-miR-1180-5p	NM_001293798	DUX4	930	948	0.846154	-25.9	0	3.11813e-08	0.206	-0.517341	-0.953646	-6.44976	13	18	7	CDS		0	0
hsa-miR-483-5p	XM_011531514	DUX4	574	612	0.846154	-24.1	0	3.24646e-08	0.353	0	0	-9.54656	18	27	11	3UTR		0	0
hsa-miR-6862-5p	XM_011531514	DUX4	593	612	0.846154	-23.7	0	3.24646e-08	0.353	0	0	-10.8814	16	19	9	3UTR		0	0
hsa-miR-132-5p	XM_011531514	DUX4	94	122	0.846154	-18.9	0	3.25162e-08	0.279	0	0	-9.7377	11	13	11	CDS		0	0
hsa-miR-503-3p	NM_001306068	DUX4	626	648	0.923077	-27.5	0	3.48107e-08	0.191	-0.517342	-1.2312	-10.985	18	22	7	CDS		0	0
hsa-miR-503-3p	NM_001293798	DUX4	626	648	0.923077	-27.5	0	3.48107e-08	0.191	-0.517342	-1.2312	-10.985	18	22	7	CDS		0	0
hsa-miR-4663	XM_011531514	DUX4	644	689	0.923077	-29.5	0	3.52036e-08	0.353	0	0	-11.0518	20	25	10	3UTR		0	0
hsa-miR-4663	NM_001306068	DUX4	1513	1558	0.923077	-29.5	0	3.52036e-08	0.353	-1.05431	-0.549158	-11.0518	20	25	10	3UTR		0	0
hsa-miR-4663	NM_001293798	DUX4	1377	1422	0.923077	-29.5	0	3.52036e-08	0.353	-1.05431	-0.549158	-11.0518	20	25	10	3UTR		0	0
hsa-miR-3197	NM_001306068	DUX4	826	846	1	-30.1	0	3.52316e-08	0.176	0.168824	-0.377858	-9.54656	16	20	7	CDS		0	0
hsa-miR-3197	NM_001293798	DUX4	826	846	1	-30.1	0	3.52316e-08	0.176	0.168824	-0.377858	-9.54656	16	20	7	CDS		0	0
hsa-miR-6858-5p	NM_001306068	DUX4	827	846	0.846154	-30	0	3.52316e-08	0.176	0.118205	-0.364079	-11.3381	16	19	8	CDS		0	0
hsa-miR-6858-5p	NM_001293798	DUX4	827	846	0.846154	-30	0	3.52316e-08	0.176	0.118205	-0.364079	-11.3381	16	19	8	CDS		0	0
hsa-miR-3151-3p	NM_001306068	DUX4	925	944	0.923077	-27	0	3.53197e-08	0.206	-0.181008	-0.972346	-11.2001	16	19	6	CDS		0	0
hsa-miR-3151-3p	NM_001293798	DUX4	925	944	0.923077	-27	0	3.53197e-08	0.206	-0.181008	-0.972346	-11.2001	16	19	6	CDS		0	0
hsa-miR-1269b	NM_001306068	DUX4	911	943	0.846154	-23.9	0	3.68619e-08	0.206	0.173323	-0.853252	-12.5162	17	23	7	CDS		0	0
hsa-miR-1269b	NM_001293798	DUX4	911	943	0.846154	-23.9	0	3.68619e-08	0.206	0.173323	-0.853252	-12.5162	17	23	7	CDS		0	0
hsa-miR-3130-5p	NM_001306068	DUX4	665	685	0.846154	-27.3	0	3.74611e-08	0.206	-1.38144	-0.50089	-8.40165	16	20	7	CDS		0	0
hsa-miR-3130-5p	NM_001293798	DUX4	665	685	0.846154	-27.3	0	3.74611e-08	0.206	-1.38144	-0.50089	-8.40165	16	20	7	CDS		0	0
hsa-miR-92b-3p	NM_001306068	DUX4	940	972	0.846154	-28.7	0	3.78716e-08	0.206	-1.37786	-0.424118	-9.07604	17	23	10	CDS		0	0
hsa-miR-92b-3p	NM_001293798	DUX4	934	972	0.846154	-28.7	0	3.78716e-08	0.206	-1.4116	-0.67215	-9.07604	17	23	10	CDS		0	0
hsa-miR-5681b	XM_011531514	DUX4	492	544	0.923077	-24.6	0	4.13413e-08	0.25	0	0	-8.14541	16	22	10	CDS		0	0
hsa-miR-224-3p	XM_011531514	DUX4	529	544	0.923077	-22	0	4.13413e-08	0.25	0	0	-14.5224	13	15	10	CDS		0	0
hsa-miR-4740-3p	NM_001293798	DUX4	931	963	0.846154	-27	0	4.25818e-08	0.191	-1.11802	-0.574709	-9.95757	19	32	6	CDS		0	0
hsa-miR-4488	XM_011531514	DUX4	5	27	1	-29.1	0	4.84334e-08	0.304	0	0	-6.9696	17	22	8	5UTR		0	0
hsa-miR-6768-3p	XM_011531514	DUX4	4	27	0.846154	-28.3	0	4.84334e-08	0.304	0	0	-16.2741	16	23	11	5UTR		0	0
hsa-miR-7151-3p	XM_011531514	DUX4	12	27	0.923077	-25.9	0	4.84334e-08	0.304	0	0	-14.1825	14	15	14	5UTR		0	0
hsa-miR-92a-3p	XM_011531514	DUX4	513	538	0.846154	-26.5	0	5.45281e-08	0.279	0	0	-6.50069	18	25	9	CDS		0	0
hsa-miR-345-3p	NM_001306068	DUX4	439	460	0.846154	-27.5	0	5.69473e-08	0.265	-1.66132	-0.856152	-11.8622	16	21	6	CDS		0	0
hsa-miR-345-3p	NM_001293798	DUX4	439	460	0.846154	-27.5	0	5.69473e-08	0.265	-1.66132	-0.856152	-11.8622	16	21	6	CDS		0	0
hsa-miR-3655	NM_001306068	DUX4	869	890	0.884615	-27.5	0	6.15004e-08	0.25	-0.461098	-0.173134	-8.24097	17	21	7	CDS		0	0
hsa-miR-3655	NM_001293798	DUX4	869	890	0.884615	-27.5	0	6.15004e-08	0.25	-0.461098	-0.173134	-8.24097	17	21	7	CDS		0	0
hsa-miR-1271-5p	NM_001306068	DUX4	872	890	0.846154	-21.5	0	6.15004e-08	0.25	0.118205	-0.15148	-9.89832	16	18	11	CDS		0	0
hsa-miR-1271-5p	NM_001293798	DUX4	872	890	0.846154	-21.5	0	6.15004e-08	0.25	0.118205	-0.15148	-9.89832	16	18	11	CDS		0	0
hsa-miR-3177-3p	NM_001306068	DUX4	922	964	0.923077	-27.7	0	6.86784e-08	0.191	-0.0688026	-0.941834	-8.02599	17	26	8	CDS		0	0
hsa-miR-3177-3p	NM_001293798	DUX4	922	964	0.923077	-27.7	0	6.86784e-08	0.191	-0.0688026	-0.941834	-8.02599	17	26	8	CDS		0	0
hsa-miR-7106-3p	XM_011531514	DUX4	522	543	0.846154	-34.2	0	7.00388e-08	0.265	0	0	-14.2394	16	21	9	CDS		0	0
hsa-miR-2277-3p	XM_011531514	DUX4	509	543	1	-30	0	7.00388e-08	0.265	0	0	-13.6656	16	34	10	CDS		0	0
hsa-miR-6742-5p	NM_001293798	DUX4	851	873	0.846154	-28	0	7.21154e-08	0.206	-0.511716	-0.284354	-10.1722	18	22	11	CDS		0	0
hsa-miR-4663	NM_001306068	DUX4	1071	1089	0.846154	-28.3	0	8.68062e-08	0.221	-0.0471497	-1.2312	-9.04109	17	18	17	CDS		0	0
hsa-miR-4663	NM_001293798	DUX4	1071	1089	0.846154	-28.3	0	8.68062e-08	0.221	-0.0471497	-1.2312	-9.04109	17	18	17	CDS		0	0
hsa-miR-4732-3p	NM_001306068	DUX4	426	468	0.923077	-30.3	0	8.68707e-08	0.235	0.220567	-1.1345	-9.54854	18	21	10	CDS		0	0
hsa-miR-4732-3p	NM_001293798	DUX4	426	468	0.923077	-30.3	0	8.68707e-08	0.235	0.220567	-1.1345	-9.54854	18	21	10	CDS		0	0
hsa-miR-6840-3p	NM_001306068	DUX4	444	468	0.923077	-28.6	0	8.68707e-08	0.235	-0.596081	-0.595378	-12.2367	17	24	7	CDS		0	0
hsa-miR-6840-3p	NM_001293798	DUX4	444	468	0.923077	-28.6	0	8.68707e-08	0.235	-0.596081	-0.595378	-12.2367	17	24	7	CDS		0	0
hsa-miR-6856-3p	NM_001306068	DUX4	450	468	0.846154	-24.8	0	8.68707e-08	0.235	-0.743563	-0.597346	-12.8934	15	18	7	CDS		0	0
hsa-miR-6856-3p	NM_001293798	DUX4	450	468	0.846154	-24.8	0	8.68707e-08	0.235	-0.743563	-0.597346	-12.8934	15	18	7	CDS		0	0
hsa-miR-3130-5p	NM_001306068	DUX4	437	461	0.923077	-28.2	0	9.1015e-08	0.279	-1.68495	-0.640253	-9.18534	18	24	5	CDS		0	0
hsa-miR-3130-5p	NM_001293798	DUX4	437	461	0.923077	-28.2	0	9.1015e-08	0.279	-1.68495	-0.640253	-9.18534	18	24	5	CDS		0	0
hsa-miR-4656	XM_011531514	DUX4	309	333	0.846154	-30.9	0	9.70229e-08	0.235	0	0	-6.77039	19	24	11	CDS		0	0
hsa-miR-5006-5p	NM_001306068	DUX4	1020	1039	0.846154	-29.4	0	9.87482e-08	0.191	-0.262373	-1.48317	-10.9769	17	19	11	CDS		0	0
hsa-miR-5006-5p	NM_001293798	DUX4	1020	1039	0.846154	-29.4	0	9.87482e-08	0.191	-0.262373	-1.48317	-10.9769	17	19	11	CDS		0	0
hsa-miR-6762-3p	NM_001306068	DUX4	1194	1219	0.923077	-31.1	0	1.08917e-07	0.294	-0.297368	-0.637701	-10.0583	19	25	9	CDS		0	0
hsa-miR-6762-3p	NM_001293798	DUX4	1194	1219	0.923077	-31.1	0	1.08917e-07	0.294	-0.297368	-0.637701	-10.0583	19	25	9	CDS		0	0
hsa-miR-4446-5p	XM_011531514	DUX4	520	540	0.846154	-24.8	0	1.09665e-07	0.279	0	0	-9.77961	16	20	11	CDS		0	0
hsa-miR-1200	XM_011531514	DUX4	522	540	0.846154	-21	0	1.09665e-07	0.279	0	0	-8.40165	14	18	9	CDS		0	0
hsa-miR-6771-3p	XM_011531514	DUX4	516	540	0.923077	-20.3	0	1.09665e-07	0.279	0	0	-16.4904	11	13	11	CDS		0	0
hsa-miR-211-5p	XM_011531514	DUX4	514	540	0.846154	-20	0	1.09665e-07	0.279	0	0	-9.54656	16	19	12	CDS		0	0
hsa-miR-6888-5p	NM_001293798	DUX4	1319	1344	0.846154	-22	0	1.14987e-07	0.338	-1.81283	-1.01006	-9.30909	15	19	12	3UTR		0	0
hsa-miR-4746-3p	XM_011531514	DUX4	3	21	0.846154	-29.5	0	1.19159e-07	0.26	0	0	-6.78417	15	18	11	5UTR		0	0
hsa-miR-6797-3p	NM_001306068	DUX4	926	947	0.923077	-27	0	1.24331e-07	0.191	-0.754498	-0.765653	-13.8986	16	21	6	CDS		0	0
hsa-miR-6797-3p	NM_001293798	DUX4	914	947	0.923077	-27	0	1.24331e-07	0.191	-0.170509	-0.996953	-13.8986	16	22	6	CDS		0	0
hsa-miR-939-3p	NM_001306068	DUX4	872	892	0.846154	-31.2	0	1.26985e-07	0.25	-0.590458	-0.176087	-10.0346	16	20	8	CDS		0	0
hsa-miR-939-3p	NM_001293798	DUX4	872	892	0.846154	-31.2	0	1.26985e-07	0.25	-0.590458	-0.176087	-10.0346	16	20	8	CDS		0	0
hsa-miR-887-3p	NM_001306068	DUX4	446	476	0.846154	-28	0	1.27368e-07	0.162	-2.16526	-0.724315	-11.9455	18	30	11	CDS		0	0
hsa-miR-887-3p	NM_001293798	DUX4	446	476	0.846154	-28	0	1.27368e-07	0.162	-2.16526	-0.724315	-11.9455	18	30	11	CDS		0	0
hsa-miR-3180-5p	XM_011531514	DUX4	667	691	0.846154	-23.4	0	1.32232e-07	0.382	0	0	-10.8531	16	24	7	3UTR		0	0
hsa-miR-3925-3p	XM_011531514	DUX4	674	691	0.923077	-19	0	1.32232e-07	0.382	0	0	-11.6382	15	17	10	3UTR		0	0
hsa-miR-3925-3p	NM_001306068	DUX4	1543	1560	0.846154	-19	0	1.32232e-07	0.382	0.089672	-0.538277	-11.6382	15	17	10	3UTR		0	0
hsa-miR-3925-3p	NM_001293798	DUX4	1407	1424	0.846154	-19	0	1.32232e-07	0.382	0.089672	-0.538277	-11.6382	15	17	10	3UTR		0	0
hsa-miR-4482-5p	XM_011531514	DUX4	670	691	0.846154	-17.7	0	1.32232e-07	0.382	0	0	-8.33988	10	12	10	3UTR		0	0
hsa-miR-6813-5p	XM_011531514	DUX4	312	332	0.846154	-27.2	0	1.35708e-07	0.235	0	0	-7.48304	18	20	11	CDS		0	0
hsa-miR-6813-5p	NM_001306068	DUX4	239	259	0.846154	-27.2	0	1.35708e-07	0.235	0.122661	-0.588116	-7.48304	18	20	11	CDS		0	0
hsa-miR-6813-5p	NM_001293798	DUX4	239	259	0.846154	-27.2	0	1.35708e-07	0.235	0.122661	-0.588116	-7.48304	18	20	11	CDS		0	0
hsa-miR-3188	XM_011531514	DUX4	152	175	0.923077	-23.1	0	1.42601e-07	0.338	0	0	-10.3641	18	23	10	CDS		0	0
hsa-miR-524-3p	XM_011531514	DUX4	159	175	0.846154	-19.8	0	1.42601e-07	0.338	0	0	-10.2048	14	16	8	CDS		0	0
hsa-miR-1268b	NM_001306068	DUX4	1374	1398	0.846154	-34	0	1.44951e-07	0.279	0.112582	-0.703091	-7.12766	18	24	7	3UTR		0	0
hsa-miR-6875-3p	NM_001306068	DUX4	926	945	1	-28.2	0	1.47356e-07	0.206	-0.03019	-0.916244	-10.603	17	19	13	CDS		0	0
hsa-miR-6875-3p	NM_001293798	DUX4	926	945	1	-28.2	0	1.47356e-07	0.206	-0.03019	-0.916244	-10.603	17	19	13	CDS		0	0
hsa-miR-6793-3p	NM_001306068	DUX4	927	945	0.846154	-26.4	0	1.47356e-07	0.206	0.0591504	-1.01467	-10.5848	14	18	6	CDS		0	0
hsa-miR-6793-3p	NM_001293798	DUX4	927	945	0.846154	-26.4	0	1.47356e-07	0.206	0.0591504	-1.01467	-10.5848	14	18	6	CDS		0	0
hsa-miR-557	NM_001306068	DUX4	436	480	0.846154	-32	0	1.67907e-07	0.162	-0.846362	-0.967262	-7.62723	19	22	13	CDS		0	0
hsa-miR-557	NM_001293798	DUX4	436	480	0.846154	-32	0	1.67907e-07	0.162	-0.846362	-0.967262	-7.62723	19	22	13	CDS		0	0
hsa-miR-15a-3p	XM_011531514	DUX4	296	331	0.923077	-26.6	0	1.72077e-07	0.221	0	0	-12.3943	16	35	11	CDS		0	0
hsa-miR-15a-3p	NM_001306068	DUX4	223	258	0.923077	-26.6	0	1.72077e-07	0.221	-0.399386	-0.676788	-12.3943	16	35	11	CDS		0	0
hsa-miR-15a-3p	NM_001293798	DUX4	223	258	0.923077	-26.6	0	1.72077e-07	0.221	-0.399386	-0.676788	-12.3943	16	35	11	CDS		0	0
hsa-miR-1184	NM_001306068	DUX4	915	961	0.923077	-24.5	0	1.73e-07	0.191	9.50485e-05	-1.07865	-10.9261	18	22	12	CDS		0	0
hsa-miR-1184	NM_001293798	DUX4	915	961	0.923077	-24.5	0	1.73e-07	0.191	9.50485e-05	-1.07865	-10.9261	18	22	12	CDS		0	0
hsa-miR-4655-3p	XM_011531514	DUX4	660	681	0.923077	-25.5	0	1.73588e-07	0.324	0	0	-11.5681	16	21	6	3UTR		0	0
hsa-miR-6872-3p	XM_011531514	DUX4	436	456	0.923077	-22.9	0	1.7602e-07	0.294	0	0	-10.7452	16	20	9	CDS		0	0
hsa-miR-4786-3p	XM_011531514	DUX4	439	457	0.923077	-30.2	0	1.78077e-07	0.309	0	0	-11.1389	16	18	9	CDS		0	0
hsa-miR-4786-3p	NM_001306068	DUX4	366	384	0.923077	-30.2	0	1.78077e-07	0.309	0.285304	-0.595105	-11.1389	16	18	9	CDS		0	0
hsa-miR-4786-3p	NM_001293798	DUX4	366	384	0.923077	-30.2	0	1.78077e-07	0.309	0.285304	-0.595105	-11.1389	16	18	9	CDS		0	0
hsa-miR-614	XM_011531514	DUX4	437	457	0.923077	-26.2	0	1.78077e-07	0.309	0	0	-12.5956	16	20	6	CDS		0	0
hsa-miR-614	NM_001306068	DUX4	364	384	0.923077	-26.2	0	1.78077e-07	0.309	0.103896	-0.857638	-12.5956	16	20	6	CDS		0	0
hsa-miR-614	NM_001293798	DUX4	364	384	0.923077	-26.2	0	1.78077e-07	0.309	0.103896	-0.857638	-12.5956	16	20	6	CDS		0	0
hsa-miR-6788-3p	XM_011531514	DUX4	439	457	0.846154	-20.3	0	1.78077e-07	0.309	0	0	-11.6529	14	18	8	CDS		0	0
hsa-miR-4309	NM_001293798	DUX4	1280	1296	1	-19.3	0	1.86118e-07	0.353	-0.636254	-1.38913	-10.8814	15	16	15	3UTR		0	0
hsa-miR-6782-3p	XM_011531514	DUX4	513	534	0.846154	-20.4	0	1.933e-07	0.294	0	0	-10.6644	15	21	11	CDS		0	0
hsa-miR-663b	XM_011531514	DUX4	513	545	0.846154	-28.1	0	2.00748e-07	0.265	0	0	-9.58353	16	32	7	CDS		0	0
hsa-miR-4747-5p	XM_011531514	DUX4	508	545	0.923077	-22.1	0	2.00748e-07	0.265	0	0	-12.1122	15	37	10	CDS		0	0
hsa-miR-3675-5p	XM_011531514	DUX4	8	19	0.846154	-18.3	0	2.07387e-07	0.25	0	0	-10.5151	10	11	10	5UTR		0	0
hsa-miR-7108-5p	NM_001306068	DUX4	1382	1401	0.846154	-31.2	0	2.07722e-07	0.279	-0.621953	-0.602405	-10.6365	15	19	6	3UTR		0	0
hsa-miR-3620-5p	NM_001306068	DUX4	656	678	0.846154	-37.7	0	2.07906e-07	0.176	-1.37786	-0.395575	-10.6416	17	22	8	CDS		0	0
hsa-miR-3620-5p	NM_001293798	DUX4	656	678	0.846154	-37.7	0	2.07906e-07	0.176	-1.37786	-0.395575	-10.6416	17	22	8	CDS		0	0
hsa-miR-6790-5p	NM_001306068	DUX4	642	678	0.846154	-28.2	0	2.07906e-07	0.176	-0.432977	-0.657386	-11.3519	19	24	12	CDS		0	0
hsa-miR-6790-5p	NM_001293798	DUX4	642	678	0.846154	-28.2	0	2.07906e-07	0.176	-0.432977	-0.657386	-11.3519	19	24	12	CDS		0	0
hsa-miR-4479	NM_001306068	DUX4	251	275	0.923077	-29.4	0	2.11775e-07	0.235	0.0626085	-0.83724	-7.91236	18	24	10	CDS		0	0
hsa-miR-4479	NM_001293798	DUX4	251	275	0.923077	-29.4	0	2.11775e-07	0.235	0.0626085	-0.83724	-7.91236	18	24	10	CDS		0	0
hsa-miR-4649-5p	NM_001306068	DUX4	1074	1099	0.846154	-31.7	0	2.15854e-07	0.25	-0.0523991	-1.21939	-6.98341	19	25	6	CDS		0	0
hsa-miR-4649-5p	NM_001293798	DUX4	1074	1099	0.846154	-31.7	0	2.15854e-07	0.25	-0.0523991	-1.21939	-6.98341	19	25	6	CDS		0	0
hsa-miR-197-5p	NM_001306068	DUX4	751	790	0.923077	-32.9	0	2.17735e-07	0.265	-0.417229	-0.606205	-9.4413	19	25	5	CDS		0	0
hsa-miR-197-5p	NM_001293798	DUX4	751	790	0.923077	-32.9	0	2.17735e-07	0.265	-0.417229	-0.606205	-9.4413	19	25	5	CDS		0	0
hsa-miR-4651	XM_011531514	DUX4	53	74	0.846154	-28.3	0	2.30156e-07	0.279	0	0	-11.6667	16	21	7	5UTR		0	0
hsa-miR-6501-5p	NM_001306068	DUX4	232	257	0.846154	-26.1	0	2.37324e-07	0.221	-0.158835	-0.786571	-9.54656	18	25	10	CDS		0	0
hsa-miR-6501-5p	NM_001293798	DUX4	232	257	0.846154	-26.1	0	2.37324e-07	0.221	-0.158835	-0.786571	-9.54656	18	25	10	CDS		0	0
hsa-miR-6834-5p	XM_011531514	DUX4	310	330	0.846154	-24.4	0	2.37324e-07	0.221	0	0	-7.80875	17	20	13	CDS		0	0
hsa-miR-6834-5p	NM_001306068	DUX4	237	257	0.846154	-24.4	0	2.37324e-07	0.221	-0.140069	-0.65286	-7.80875	17	20	13	CDS		0	0
hsa-miR-6834-5p	NM_001293798	DUX4	237	257	0.846154	-24.4	0	2.37324e-07	0.221	-0.140069	-0.65286	-7.80875	17	20	13	CDS		0	0
hsa-miR-3944-3p	XM_011531514	DUX4	520	546	0.846154	-31.5	0	2.39627e-07	0.265	0	0	-8.51314	19	26	9	CDS		0	0
hsa-miR-3688-3p	XM_011531514	DUX4	527	546	0.923077	-20.3	0	2.39627e-07	0.265	0	0	-11.9578	16	19	13	CDS		0	0
hsa-miR-760	XM_011531514	DUX4	104	127	0.923077	-31	0	2.47348e-07	0.265	0	0	-5.49511	19	23	9	CDS		0	0
hsa-miR-4669	XM_011531514	DUX4	102	127	0.846154	-30	0	2.47348e-07	0.265	0	0	-13.1412	18	25	9	CDS		0	0
hsa-miR-4488	NM_001293798	DUX4	1060	1094	0.846154	-30.7	0	2.48071e-07	0.206	-2.08349	-0.889669	-10.3702	16	23	6	CDS		0	0
hsa-miR-6720-5p	XM_011531514	DUX4	337	359	0.846154	-28.4	0	2.54672e-07	0.221	0	0	-9.93288	18	22	13	CDS		0	0
hsa-miR-3615	NM_001306068	DUX4	873	893	0.961538	-28	0	2.55021e-07	0.235	-0.44985	-0.156402	-7.93788	18	20	13	CDS		0	0
hsa-miR-3615	NM_001293798	DUX4	873	893	0.961538	-28	0	2.55021e-07	0.235	-0.44985	-0.156402	-7.93788	18	20	13	CDS		0	0
hsa-miR-7151-5p	NM_001306068	DUX4	639	688	0.846154	-27.9	0	2.60242e-07	0.235	-0.255811	-0.697741	-6.57398	19	23	13	CDS		0	0
hsa-miR-7151-5p	NM_001293798	DUX4	639	688	0.846154	-27.9	0	2.60242e-07	0.235	-0.255811	-0.697741	-6.57398	19	23	13	CDS		0	0
hsa-miR-6724-5p	XM_011531514	DUX4	33	64	0.846154	-39.2	0	2.62724e-07	0.294	0	0	-5.49511	21	31	10	5UTR		0	0
hsa-miR-6768-3p	XM_011531514	DUX4	439	458	0.923077	-26.2	0	2.86502e-07	0.324	0	0	-13.6138	15	19	8	CDS		0	0
hsa-miR-6858-3p	XM_011531514	DUX4	500	547	0.846154	-27.8	0	2.98142e-07	0.265	0	0	-11.7124	15	20	11	CDS		0	0
hsa-miR-487b-5p	XM_011531514	DUX4	523	547	0.846154	-25.9	0	2.98142e-07	0.265	0	0	-13.8149	17	24	7	CDS		0	0
hsa-miR-6888-5p	NM_001306068	DUX4	1455	1480	0.846154	-22	0	3.03783e-07	0.338	-1.81283	-0.988117	-9.30909	15	19	12	3UTR		0	0
hsa-miR-4669	NM_001306068	DUX4	29	54	0.923077	-30	0	3.12955e-07	0.265	-0.421565	-0.659471	-13.1412	18	25	9	CDS		0	0
hsa-miR-4669	NM_001293798	DUX4	29	54	0.923077	-30	0	3.12955e-07	0.265	-0.421565	-0.659471	-13.1412	18	25	9	CDS		0	0
hsa-miR-646	XM_011531514	DUX4	439	455	0.923077	-21.6	0	3.16382e-07	0.294	0	0	-8.53943	13	16	10	CDS		0	0
hsa-miR-2114-5p	XM_011531514	DUX4	418	455	0.846154	-20.7	0	3.16382e-07	0.294	0	0	-12.6925	19	37	9	CDS		0	0
hsa-miR-4783-5p	XM_011531514	DUX4	326	349	0.846154	-37.2	0	3.2935e-07	0.235	0	0	-12.1239	18	23	10	CDS		0	0
hsa-miR-4783-5p	NM_001306068	DUX4	253	276	0.923077	-37.2	0	3.2935e-07	0.235	-0.170094	-0.771088	-12.1239	18	23	10	CDS		0	0
hsa-miR-4783-5p	NM_001293798	DUX4	253	276	0.923077	-37.2	0	3.2935e-07	0.235	-0.170094	-0.771088	-12.1239	18	23	10	CDS		0	0
hsa-miR-6789-3p	XM_011531514	DUX4	324	349	0.846154	-32.1	0	3.2935e-07	0.235	0	0	-5.69428	19	25	11	CDS		0	0
hsa-miR-485-5p	XM_011531514	DUX4	337	349	0.846154	-21	0	3.2935e-07	0.235	0	0	-9.02673	10	12	7	CDS		0	0
hsa-miR-485-5p	NM_001306068	DUX4	264	276	0.846154	-21	0	3.2935e-07	0.235	-0.0381937	-0.644415	-9.02673	10	12	7	CDS		0	0
hsa-miR-485-5p	NM_001293798	DUX4	264	276	0.846154	-21	0	3.2935e-07	0.235	-0.0381937	-0.644415	-9.02673	10	12	7	CDS		0	0
hsa-miR-3940-3p	NM_001306068	DUX4	917	946	0.923077	-33.3	0	3.37877e-07	0.191	0.0182654	-1.18002	-6.40725	18	22	11	CDS		0	0
hsa-miR-3940-3p	NM_001293798	DUX4	917	946	0.923077	-33.3	0	3.37877e-07	0.191	0.0182654	-1.18002	-6.40725	18	22	11	CDS		0	0
hsa-miR-766-3p	NM_001306068	DUX4	925	946	0.846154	-30	0	3.37877e-07	0.191	0.0225923	-0.994	-10.4745	18	21	12	CDS		0	0
hsa-miR-766-3p	NM_001293798	DUX4	925	946	0.846154	-30	0	3.37877e-07	0.191	0.0225923	-0.994	-10.4745	18	21	12	CDS		0	0
hsa-miR-4726-3p	NM_001306068	DUX4	923	946	0.923077	-27.6	0	3.37877e-07	0.191	-0.131139	-0.852267	-11.6365	18	23	6	CDS		0	0
hsa-miR-4726-3p	NM_001293798	DUX4	923	946	0.923077	-27.6	0	3.37877e-07	0.191	-0.131139	-0.852267	-11.6365	18	23	6	CDS		0	0
hsa-miR-33b-3p	NM_001306068	DUX4	929	946	0.846154	-27.2	0	3.37877e-07	0.191	-0.875889	-0.770575	-12.661	14	17	8	CDS		0	0
hsa-miR-33b-3p	NM_001293798	DUX4	929	946	0.846154	-27.2	0	3.37877e-07	0.191	-0.875889	-0.770575	-12.661	14	17	8	CDS		0	0
hsa-miR-1469	NM_001306068	DUX4	1079	1098	0.846154	-36	0	3.38914e-07	0.25	0.0197795	-1.35916	-8.29128	17	19	11	CDS		0	0
hsa-miR-1469	NM_001293798	DUX4	1079	1098	0.846154	-36	0	3.38914e-07	0.25	0.0197795	-1.35916	-8.29128	17	19	11	CDS		0	0
hsa-miR-4745-3p	XM_011531514	DUX4	326	350	0.846154	-26.7	0	3.62297e-07	0.235	0	0	-14.0249	18	24	6	CDS		0	0
hsa-miR-4783-3p	XM_011531514	DUX4	309	335	0.846154	-29.8	0	3.68294e-07	0.25	0	0	-5.57006	20	26	15	CDS		0	0
hsa-miR-1199-5p	XM_011531514	DUX4	309	335	0.846154	-28.3	0	3.68294e-07	0.25	0	0	-9.113	16	26	6	CDS		0	0
hsa-miR-1203	XM_011531514	DUX4	311	335	0.846154	-24.6	0	3.68294e-07	0.25	0	0	-8.953	14	16	14	CDS		0	0
hsa-miR-3165	NM_001306068	DUX4	872	906	0.846154	-22.9	0	3.72765e-07	0.25	-0.708568	-0.15837	-6.85919	17	19	17	CDS		0	0
hsa-miR-3165	NM_001293798	DUX4	872	906	0.846154	-22.9	0	3.72765e-07	0.25	-0.708568	-0.15837	-6.85919	17	19	17	CDS		0	0
hsa-miR-125b-2-3p	XM_011531514	DUX4	153	190	0.923077	-21.4	0	3.88175e-07	0.309	0	0	-9.51628	16	21	13	CDS		0	0
hsa-miR-125b-2-3p	NM_001306068	DUX4	80	117	0.846154	-21.4	0	3.88175e-07	0.309	-1.30895	-0.631748	-9.51628	16	21	13	CDS		0	0
hsa-miR-125b-2-3p	NM_001293798	DUX4	80	117	0.846154	-21.4	0	3.88175e-07	0.309	-1.30895	-0.631748	-9.51628	16	21	13	CDS		0	0
hsa-miR-770-5p	NM_001306068	DUX4	247	270	0.846154	-26.7	0	4.12806e-07	0.221	-0.1776	-0.578264	-10.9007	17	23	9	CDS		0	0
hsa-miR-770-5p	NM_001293798	DUX4	247	270	0.846154	-26.7	0	4.12806e-07	0.221	-0.1776	-0.578264	-10.9007	17	23	9	CDS		0	0
hsa-miR-4761-5p	XM_011531514	DUX4	428	446	0.846154	-20.9	0	4.28179e-07	0.324	0	0	-9.43928	14	18	7	CDS		0	0
hsa-miR-30b-3p	XM_011531514	DUX4	429	446	0.923077	-20.2	0	4.28179e-07	0.324	0	0	-7.08104	15	17	10	CDS		0	0
hsa-miR-3656	NM_001306068	DUX4	990	1014	0.826923	-29.6	0	4.28571e-07	0.176	-0.423603	-1.79124	-5.49511	16	24	11	CDS		0	0
hsa-miR-3656	NM_001293798	DUX4	990	1014	0.826923	-29.6	0	4.28571e-07	0.176	-0.423603	-1.79124	-5.49511	16	24	11	CDS		0	0
hsa-miR-4682	XM_011531514	DUX4	509	531	1	-28.2	0	4.42878e-07	0.294	0	0	-12.3581	19	22	10	CDS		0	0
hsa-miR-1910-5p	XM_011531514	DUX4	494	531	1	-27.3	0	4.42878e-07	0.294	0	0	-5.72816	18	23	11	CDS		0	0
hsa-miR-1268a	NM_001306068	DUX4	1018	1034	0.846154	-28	0	4.53991e-07	0.191	-0.177071	-1.51861	-7.75705	14	16	8	CDS		0	0
hsa-miR-1268a	NM_001293798	DUX4	1018	1034	0.846154	-28	0	4.53991e-07	0.191	-0.177071	-1.51861	-7.75705	14	16	8	CDS		0	0
hsa-miR-1285-5p	NM_001293798	DUX4	1331	1351	0.923077	-22.6	0	4.57515e-07	0.353	-0.588016	-1.04547	-17.5545	14	20	8	3UTR		0	0
hsa-miR-1285-5p	XM_011531514	DUX4	598	618	0.846154	-22.6	0	4.58174e-07	0.353	0	0	-17.5545	14	20	8	3UTR		0	0
hsa-miR-1285-5p	NM_001306068	DUX4	1467	1487	0.923077	-22.6	0	4.59035e-07	0.353	-0.588016	-1.06486	-17.5545	14	20	8	3UTR		0	0
hsa-miR-6754-5p	XM_011531514	DUX4	398	447	0.846154	-28.7	0	4.6337e-07	0.324	0	0	-9.86357	19	49	11	CDS		0	0
hsa-miR-6737-5p	XM_011531514	DUX4	425	447	0.846154	-25.7	0	4.6337e-07	0.324	0	0	-7.59446	18	22	9	CDS		0	0
hsa-miR-7160-3p	XM_011531514	DUX4	158	176	0.846154	-24.7	0	4.66083e-07	0.338	0	0	-7.31409	15	18	8	CDS		0	0
hsa-miR-92a-3p	XM_011531514	DUX4	36	77	0.846154	-26.4	0	4.77005e-07	0.294	0	0	-10.0938	15	22	9	5UTR		0	0
hsa-miR-92b-3p	XM_011531514	DUX4	56	77	0.846154	-25.6	0	4.77005e-07	0.294	0	0	-10.0938	15	21	9	5UTR		0	0
hsa-miR-4526	XM_011531514	DUX4	205	245	1	-31.6	0	4.88758e-07	0.368	0	0	-8.62473	17	23	10	CDS		0	0
hsa-miR-4526	NM_001306068	DUX4	150	172	0.923077	-30.9	0	4.88758e-07	0.368	0.280299	-0.906207	-8.62473	17	22	10	CDS		0	0
hsa-miR-4526	NM_001293798	DUX4	150	172	0.923077	-30.9	0	4.88758e-07	0.368	0.280299	-0.906207	-8.62473	17	22	10	CDS		0	0
hsa-miR-4539	XM_011531514	DUX4	211	245	1	-27	0	4.88758e-07	0.368	0	0	-6.69537	18	26	12	CDS		0	0
hsa-miR-1471	XM_011531514	DUX4	222	245	0.846154	-25.1	0	4.88758e-07	0.368	0	0	-15.3351	16	23	8	CDS		0	0
hsa-miR-6742-5p	XM_011531514	DUX4	221	241	1	-24.5	0	4.91918e-07	0.324	0	0	-11.8739	17	20	13	CDS		0	0
hsa-miR-7154-5p	XM_011531514	DUX4	215	241	0.846154	-21.2	0	4.91918e-07	0.324	0	0	-11.2287	14	18	11	CDS		0	0
hsa-miR-4787-5p	NM_001306068	DUX4	888	911	0.846154	-36.5	0	5.00982e-07	0.221	-0.954629	-0.32274	-9.11557	19	23	8	CDS		0	0
hsa-miR-4787-5p	NM_001293798	DUX4	888	911	0.846154	-36.5	0	5.00982e-07	0.221	-0.954629	-0.32274	-9.11557	19	23	8	CDS		0	0
hsa-miR-3199	XM_011531514	DUX4	567	611	0.846154	-23.5	0	5.0242e-07	0.338	0	0	-8.51906	18	22	13	3UTR		0	0
hsa-miR-4253	XM_011531514	DUX4	588	611	0.923077	-23.3	0	5.0242e-07	0.338	0	0	-7.91236	15	17	15	3UTR		0	0
hsa-miR-6875-5p	XM_011531514	DUX4	574	611	0.923077	-23.2	0	5.0242e-07	0.338	0	0	-7.24999	17	21	13	3UTR		0	0
hsa-miR-4800-5p	XM_011531514	DUX4	575	611	1	-22.8	0	5.0242e-07	0.338	0	0	-6.40725	17	22	11	3UTR		0	0
hsa-miR-6888-5p	XM_011531514	DUX4	586	611	1	-22	0	5.0242e-07	0.338	0	0	-9.30909	15	19	12	3UTR		0	0
hsa-miR-6720-5p	NM_001306068	DUX4	960	987	0.923077	-29.6	0	5.10399e-07	0.191	-0.00974798	-0.885732	-15.2579	15	27	8	CDS		0	0
hsa-miR-6720-5p	NM_001293798	DUX4	960	987	0.923077	-29.6	0	5.10399e-07	0.191	-0.00974798	-0.885732	-15.2579	15	27	8	CDS		0	0
hsa-miR-4732-3p	XM_011531514	DUX4	499	541	0.923077	-30.3	0	5.1814e-07	0.279	0	0	-9.54854	18	21	10	CDS		0	0
hsa-miR-6840-3p	XM_011531514	DUX4	517	541	0.923077	-28.6	0	5.1814e-07	0.279	0	0	-12.2367	17	24	7	CDS		0	0
hsa-miR-4641	XM_011531514	DUX4	522	541	0.846154	-21.6	0	5.1814e-07	0.279	0	0	-8.5757	17	19	14	CDS		0	0
hsa-miR-6786-5p	NM_001306068	DUX4	721	742	0.846154	-35.5	0	5.27769e-07	0.235	-0.994001	-0.338488	-8.7692	18	21	10	CDS		0	0
hsa-miR-6786-5p	NM_001293798	DUX4	721	742	0.846154	-35.5	0	5.27769e-07	0.235	-0.994001	-0.338488	-8.7692	18	21	10	CDS		0	0
hsa-miR-6814-5p	XM_011531514	DUX4	430	448	1	-23.1	0	5.31005e-07	0.338	0	0	-13.3044	15	18	9	CDS		0	0
hsa-miR-6759-5p	XM_011531514	DUX4	428	448	0.846154	-21.6	0	5.31005e-07	0.338	0	0	-8.07368	17	20	10	CDS		0	0
hsa-miR-3972	XM_011531514	DUX4	115	136	0.846154	-29.1	0	5.39966e-07	0.294	0	0	-8.48048	16	21	6	CDS		0	0
hsa-miR-7108-5p	NM_001293798	DUX4	266	293	0.846154	-29.9	0	5.48267e-07	0.221	-0.102536	-0.552929	-12.961	17	27	7	CDS		0	0
hsa-miR-125a-3p	XM_011531514	DUX4	3	22	0.846154	-21.9	0	5.5928e-07	0.275	0	0	-8.82818	15	19	12	5UTR		0	0
hsa-miR-4793-5p	NM_001306068	DUX4	1024	1048	0.846154	-24.5	0	5.69966e-07	0.206	-3.10452	-0.760733	-10.7938	17	24	10	CDS		0	0
hsa-miR-4793-5p	NM_001293798	DUX4	1024	1048	0.846154	-24.5	0	5.69966e-07	0.206	-3.10452	-0.760733	-10.7938	17	24	10	CDS		0	0
hsa-miR-3180	XM_011531514	DUX4	329	346	0.846154	-23.6	0	5.80837e-07	0.221	0	0	-7.55708	13	17	7	CDS		0	0
hsa-miR-4750-5p	NM_001306068	DUX4	1015	1036	0.923077	-28.6	0	5.91127e-07	0.176	-0.346363	-1.37491	-8.14541	16	21	10	CDS		0	0
hsa-miR-4750-5p	NM_001293798	DUX4	1015	1036	0.923077	-28.6	0	5.91127e-07	0.176	-0.346363	-1.37491	-8.14541	16	21	10	CDS		0	0
hsa-miR-6757-5p	NM_001306068	DUX4	761	789	0.923077	-28.6	0	6.18823e-07	0.265	-0.377858	-0.75089	-6.85796	18	23	9	CDS		0	0
hsa-miR-6757-5p	NM_001293798	DUX4	761	789	0.923077	-28.6	0	6.18823e-07	0.265	-0.377858	-0.75089	-6.85796	18	23	9	CDS		0	0
hsa-miR-501-5p	XM_011531514	DUX4	115	130	0.923077	-26.8	0	6.36594e-07	0.279	0	0	-9.54656	14	15	14	CDS		0	0
hsa-miR-6819-3p	XM_011531514	DUX4	119	130	0.884615	-19.8	0	6.36594e-07	0.279	0	0	-9.79667	10	11	10	CDS		0	0
hsa-miR-665	NM_001306068	DUX4	934	954	0.846154	-26	0	6.37963e-07	0.191	-0.131139	-0.852267	-13.1492	15	20	6	CDS		0	0
hsa-miR-665	NM_001293798	DUX4	934	954	0.846154	-26	0	6.37963e-07	0.191	-0.131139	-0.852267	-13.1492	15	20	6	CDS		0	0
hsa-miR-6756-3p	NM_001306068	DUX4	788	813	0.846154	-28.6	0	6.42676e-07	0.206	-0.599206	-0.328646	-9.95757	16	25	7	CDS		0	0
hsa-miR-6756-3p	NM_001293798	DUX4	773	813	0.923077	-28.4	0	6.42676e-07	0.206	-0.0611477	-0.551087	-9.95757	16	26	7	CDS		0	0
hsa-miR-5006-3p	NM_001306068	DUX4	796	813	0.846154	-24.8	0	6.42676e-07	0.206	-0.382357	-0.163291	-12.1611	14	17	10	CDS		0	0
hsa-miR-5006-3p	NM_001293798	DUX4	796	813	0.846154	-24.8	0	6.42676e-07	0.206	-0.382357	-0.163291	-12.1611	14	17	10	CDS		0	0
hsa-miR-193a-5p	XM_011531514	DUX4	432	454	0.923077	-27.9	0	6.59156e-07	0.309	0	0	-8.06785	17	22	6	CDS		0	0
hsa-miR-3670	XM_011531514	DUX4	412	454	1	-22.7	0	6.59156e-07	0.309	0	0	-9.61616	17	42	9	CDS		0	0
hsa-miR-1909-5p	NM_001306068	DUX4	1305	1326	0.846154	-31.9	0	6.62878e-07	0.279	-0.465784	-0.668212	-9.15487	18	21	9	3UTR		0	0
hsa-miR-7854-3p	NM_001306068	DUX4	1303	1326	0.897436	-21.2	0	6.62878e-07	0.279	-0.362109	-0.668212	-8.21843	12	17	5	3UTR		0	0
hsa-miR-99b-3p	NM_001306068	DUX4	809	832	0.923077	-29.9	0	6.79651e-07	0.206	-0.00777938	-0.150496	-8.31989	19	23	15	CDS		0	0
hsa-miR-99b-3p	NM_001293798	DUX4	809	832	0.923077	-29.9	0	6.79651e-07	0.206	-0.00777938	-0.150496	-8.31989	19	23	15	CDS		0	0
hsa-miR-15a-3p	NM_001306068	DUX4	808	832	0.807692	-26.8	0	6.79651e-07	0.206	-0.122937	-0.249906	-8.85129	18	24	9	CDS		0	0
hsa-miR-15a-3p	NM_001293798	DUX4	808	832	0.807692	-26.8	0	6.79651e-07	0.206	-0.122937	-0.249906	-8.85129	18	24	9	CDS		0	0
hsa-miR-3619-5p	NM_001306068	DUX4	1389	1413	1	-29.9	0	6.95735e-07	0.309	-0.310722	-0.674664	-6.51454	18	24	13	3UTR		0	0
hsa-miR-668-5p	XM_011531514	DUX4	225	240	1	-21.7	0	6.97967e-07	0.324	0	0	-9.09788	13	15	10	CDS		0	0
hsa-miR-4728-3p	NM_001293798	DUX4	957	990	0.846154	-29.1	0	6.98399e-07	0.176	-1.94216	-0.338488	-9.56362	18	33	7	CDS		0	0
hsa-miR-4462	XM_011531514	DUX4	230	251	0.923077	-26.3	0	7.11282e-07	0.397	0	0	-13.6656	16	21	11	CDS		0	0
hsa-miR-4462	NM_001306068	DUX4	157	178	0.846154	-26.3	0	7.11282e-07	0.397	-0.102536	-1.1117	-13.6656	16	21	11	CDS		0	0
hsa-miR-4462	NM_001293798	DUX4	157	178	0.846154	-26.3	0	7.11282e-07	0.397	-0.102536	-1.1117	-13.6656	16	21	11	CDS		0	0
hsa-miR-4529-3p	XM_011531514	DUX4	203	251	0.923077	-26.3	0	7.11282e-07	0.397	0	0	-6.50069	17	23	11	CDS		0	0
hsa-miR-4529-3p	NM_001306068	DUX4	130	178	1	-26.3	0	7.11282e-07	0.397	-0.737181	-0.717604	-6.50069	17	23	11	CDS		0	0
hsa-miR-4529-3p	NM_001293798	DUX4	130	178	1	-26.3	0	7.11282e-07	0.397	-0.737181	-0.717604	-6.50069	17	23	11	CDS		0	0
hsa-miR-6776-3p	XM_011531514	DUX4	522	535	0.846154	-21	0	7.39804e-07	0.294	0	0	-7.57093	12	13	12	CDS		0	0
hsa-miR-501-5p	NM_001306068	DUX4	42	57	0.923077	-26.8	0	7.49114e-07	0.279	-0.786169	-0.673972	-9.54656	14	15	14	CDS		0	0
hsa-miR-501-5p	NM_001293798	DUX4	42	57	0.923077	-26.8	0	7.49114e-07	0.279	-0.786169	-0.673972	-9.54656	14	15	14	CDS		0	0
hsa-miR-181d-3p	XM_011531514	DUX4	430	450	0.923077	-22.2	0	7.5369e-07	0.324	0	0	-9.17673	16	20	9	CDS		0	0
hsa-miR-1273c	NM_001306068	DUX4	1288	1324	1	-23.8	0	7.54588e-07	0.294	0.105082	-1.20955	-16.5192	16	36	9	3UTR		0	0
hsa-miR-299-5p	NM_001306068	DUX4	1285	1324	0.846154	-16.8	0	7.54588e-07	0.294	0.20132	-1.23908	-8.65069	11	13	11	3UTR		0	0
hsa-miR-4755-5p	XM_011531514	DUX4	161	196	0.846154	-22.7	0	7.55405e-07	0.338	0	0	-6.66278	17	21	8	CDS		0	0
hsa-miR-4682	NM_001306068	DUX4	436	458	0.846154	-28.2	0	8.34408e-07	0.265	-0.717316	-1.00921	-12.3581	19	22	10	CDS		0	0
hsa-miR-4682	NM_001293798	DUX4	436	458	0.846154	-28.2	0	8.34408e-07	0.265	-0.717316	-1.00921	-12.3581	19	22	10	CDS		0	0
hsa-miR-3185	NM_001306068	DUX4	813	831	0.846154	-27.4	0	8.66305e-07	0.221	-0.17051	-0.179039	-18.6244	14	18	6	CDS		0	0
hsa-miR-3185	NM_001293798	DUX4	813	831	0.846154	-27.4	0	8.66305e-07	0.221	-0.17051	-0.179039	-18.6244	14	18	6	CDS		0	0
hsa-miR-3190-5p	XM_011531514	DUX4	331	352	0.846154	-27.2	0	8.68044e-07	0.235	0	0	-11.1417	16	21	6	CDS		0	0
hsa-miR-3190-5p	NM_001306068	DUX4	258	279	0.846154	-27.2	0	8.68044e-07	0.235	-0.229209	-0.710567	-11.1417	16	21	6	CDS		0	0
hsa-miR-3190-5p	NM_001293798	DUX4	258	279	0.846154	-27.2	0	8.68044e-07	0.235	-0.229209	-0.710567	-11.1417	16	21	6	CDS		0	0
hsa-miR-330-5p	XM_011531514	DUX4	327	352	0.846154	-25.9	0	8.68044e-07	0.235	0	0	-9.79437	19	25	13	CDS		0	0
hsa-miR-330-5p	NM_001306068	DUX4	254	279	0.923077	-25.9	0	8.68044e-07	0.235	0.187003	-0.651453	-9.79437	19	25	13	CDS		0	0
hsa-miR-330-5p	NM_001293798	DUX4	254	279	0.923077	-25.9	0	8.68044e-07	0.235	0.187003	-0.651453	-9.79437	19	25	13	CDS		0	0
hsa-miR-4649-3p	XM_011531514	DUX4	331	352	0.846154	-25.6	0	8.68044e-07	0.235	0	0	-10.5882	16	21	6	CDS		0	0
hsa-miR-8069	NM_001306068	DUX4	716	741	0.846154	-32.3	0	8.70666e-07	0.221	-1.84046	-0.537307	-9.56967	18	25	8	CDS		0	0
hsa-miR-8069	NM_001293798	DUX4	716	741	0.846154	-32.3	0	8.70666e-07	0.221	-1.84046	-0.537307	-9.56967	18	25	8	CDS		0	0
hsa-miR-1538	XM_011531514	DUX4	217	239	0.846154	-29.5	0	8.77572e-07	0.324	0	0	-11.1871	18	22	7	CDS		0	0
hsa-miR-4481	XM_011531514	DUX4	221	239	0.846154	-23.1	0	8.77572e-07	0.324	0	0	-9.38398	14	18	9	CDS		0	0
hsa-miR-1234-3p	XM_011531514	DUX4	509	542	0.846154	-27.8	0	9.07763e-07	0.279	0	0	-8.11479	15	21	10	CDS		0	0
hsa-miR-6772-3p	XM_011531514	DUX4	509	542	0.846154	-23.5	0	9.07763e-07	0.279	0	0	-7.91236	17	21	10	CDS		0	0
hsa-miR-6804-3p	XM_011531514	DUX4	528	542	0.846154	-22.2	0	9.07763e-07	0.279	0	0	-15.2871	13	14	13	CDS		0	0
hsa-let-7d-3p	XM_011531514	DUX4	500	542	1	-21.6	0	9.07763e-07	0.279	0	0	-15.9792	16	20	11	CDS		0	0
hsa-miR-1260b	XM_011531514	DUX4	529	542	0.846154	-20	0	9.07763e-07	0.279	0	0	-12.5039	11	13	10	CDS		0	0
hsa-let-7c-5p	NM_001306068	DUX4	1104	1122	0.846154	-23.1	0	9.15995e-07	0.294	-0.551086	-0.609158	-6.51454	16	18	14	CDS		0	0
hsa-let-7c-5p	NM_001293798	DUX4	1104	1122	0.846154	-23.1	0	9.15995e-07	0.294	-0.551086	-0.609158	-6.51454	16	18	14	CDS		0	0
hsa-let-7d-5p	NM_001306068	DUX4	1107	1122	0.846154	-22.5	0	9.15995e-07	0.294	-0.551086	-0.609158	-6.51454	14	15	14	CDS		0	0
hsa-let-7d-5p	NM_001293798	DUX4	1107	1122	0.846154	-22.5	0	9.15995e-07	0.294	-0.551086	-0.609158	-6.51454	14	15	14	CDS		0	0
hsa-let-7b-5p	NM_001306068	DUX4	1104	1122	0.846154	-21.8	0	9.15995e-07	0.294	-0.551086	-0.609158	-6.51454	16	18	14	CDS		0	0
hsa-let-7b-5p	NM_001293798	DUX4	1104	1122	0.846154	-21.8	0	9.15995e-07	0.294	-0.551086	-0.609158	-6.51454	16	18	14	CDS		0	0
hsa-let-7a-5p	NM_001306068	DUX4	1107	1122	0.846154	-20.5	0	9.15995e-07	0.294	-0.551086	-0.609158	-6.51454	14	15	14	CDS		0	0
hsa-let-7a-5p	NM_001293798	DUX4	1107	1122	0.846154	-20.5	0	9.15995e-07	0.294	-0.551086	-0.609158	-6.51454	14	15	14	CDS		0	0
hsa-miR-6728-5p	NM_001306068	DUX4	1103	1125	0.923077	-23.6	0	9.18938e-07	0.309	-0.247375	-0.482189	-8.25291	18	22	11	CDS		0	0
hsa-miR-6728-5p	NM_001293798	DUX4	1103	1125	0.923077	-23.6	0	9.18938e-07	0.309	-0.247375	-0.482189	-8.25291	18	22	11	CDS		0	0
hsa-miR-345-3p	NM_001306068	DUX4	728	750	0.846154	-29.5	0	9.71797e-07	0.25	-0.873922	-0.28337	-7.7949	17	22	8	CDS		0	0
hsa-miR-345-3p	NM_001293798	DUX4	728	750	0.846154	-29.5	0	9.71797e-07	0.25	-0.873922	-0.28337	-7.7949	17	22	8	CDS		0	0
hsa-miR-6078	XM_011531514	DUX4	202	238	0.923077	-25.9	0	9.77846e-07	0.324	0	0	-7.27064	14	17	9	CDS		0	0
hsa-miR-6078	NM_001306068	DUX4	149	165	0.820513	-25.5	0	9.77846e-07	0.324	-0.0775129	-0.863982	-7.27064	14	16	9	CDS		0	0
hsa-miR-6078	NM_001293798	DUX4	149	165	0.820513	-25.5	0	9.77846e-07	0.324	-0.0775129	-0.863982	-7.27064	14	16	9	CDS		0	0
hsa-miR-4254	XM_011531514	DUX4	218	238	0.923077	-20.2	0	9.77846e-07	0.324	0	0	-10.3502	16	20	10	CDS		0	0
hsa-miR-1471	NM_001306068	DUX4	591	618	0.846154	-32.6	0	1.00852e-06	0.235	-2.21939	-0.529433	-9.29912	20	27	8	CDS		0	0
hsa-miR-1471	NM_001293798	DUX4	591	618	0.846154	-32.6	0	1.00852e-06	0.235	-2.21939	-0.529433	-9.29912	20	27	8	CDS		0	0
hsa-miR-3655	XM_011531514	DUX4	430	453	0.923077	-26.2	0	1.01563e-06	0.309	0	0	-11.6128	17	23	6	CDS		0	0
hsa-miR-3655	NM_001306068	DUX4	357	380	0.846154	-26.2	0	1.01563e-06	0.309	-2.27944	-1.05538	-11.6128	17	23	6	CDS		0	0
hsa-miR-3655	NM_001293798	DUX4	357	380	0.846154	-26.2	0	1.01563e-06	0.309	-2.27944	-1.05538	-11.6128	17	23	6	CDS		0	0
hsa-miR-6768-3p	XM_011531514	DUX4	671	694	0.846154	-24.5	0	1.03365e-06	0.382	0	0	-13.9752	17	23	6	3UTR		0	0
hsa-miR-3622a-5p	XM_011531514	DUX4	674	694	0.923077	-21.8	0	1.03365e-06	0.382	0	0	-5.92733	15	20	7	3UTR		0	0
hsa-miR-4740-3p	XM_011531514	DUX4	428	480	0.923077	-25.1	0	1.05053e-06	0.397	0	0	-8.66331	19	25	10	CDS		0	0
hsa-miR-4449	NM_001306068	DUX4	1023	1043	0.923077	-33.3	0	1.09226e-06	0.191	-0.605599	-1.16132	-8.70704	17	20	7	CDS		0	0
hsa-miR-4449	NM_001293798	DUX4	1023	1043	0.923077	-33.3	0	1.09226e-06	0.191	-0.605599	-1.16132	-8.70704	17	20	7	CDS		0	0
hsa-miR-4649-5p	NM_001306068	DUX4	635	653	0.846154	-31.1	0	1.09714e-06	0.206	0.180073	-1.12983	-8.18368	16	18	15	CDS		0	0
hsa-miR-4649-5p	NM_001293798	DUX4	635	653	0.846154	-31.1	0	1.09714e-06	0.206	0.180073	-1.12983	-8.18368	16	18	15	CDS		0	0
hsa-miR-4321	NM_001306068	DUX4	1309	1327	0.846154	-28.4	0	1.1177e-06	0.279	-1.00778	-0.571756	-11.3749	15	18	10	3UTR		0	0
hsa-miR-3677-5p	NM_001306068	DUX4	1305	1327	1	-27.4	0	1.1177e-06	0.279	-0.35986	-0.581598	-10.8926	16	22	7	3UTR		0	0
hsa-miR-30c-2-3p	XM_011531514	DUX4	217	236	0.846154	-20.8	0	1.16863e-06	0.294	0	0	-10.7522	16	19	11	CDS		0	0
hsa-miR-6741-5p	XM_011531514	DUX4	337	360	0.923077	-29.2	0	1.19698e-06	0.235	0	0	-8.0073	18	23	13	CDS		0	0
hsa-miR-557	XM_011531514	DUX4	334	360	0.923077	-28	0	1.19698e-06	0.235	0	0	-11.8833	18	26	8	CDS		0	0
hsa-miR-557	NM_001306068	DUX4	261	287	1	-28	0	1.19698e-06	0.235	-0.17291	-0.596561	-11.8833	18	26	8	CDS		0	0
hsa-miR-557	NM_001293798	DUX4	261	287	1	-28	0	1.19698e-06	0.235	-0.17291	-0.596561	-11.8833	18	26	8	CDS		0	0
hsa-miR-4482-5p	XM_011531514	DUX4	237	262	1	-22.2	0	1.21866e-06	0.382	0	0	-8.09481	15	18	10	CDS		0	0
hsa-miR-4482-5p	NM_001306068	DUX4	164	189	0.923077	-22.2	0	1.21866e-06	0.382	-0.2902	-0.889317	-8.09481	15	18	10	CDS		0	0
hsa-miR-4482-5p	NM_001293798	DUX4	164	189	0.923077	-22.2	0	1.21866e-06	0.382	-0.2902	-0.889317	-8.09481	15	18	10	CDS		0	0
hsa-miR-500a-3p	XM_011531514	DUX4	240	262	0.846154	-20.5	0	1.21866e-06	0.382	0	0	-11.222	16	22	9	CDS		0	0
hsa-miR-5093	NM_001306068	DUX4	765	788	0.846154	-28.5	0	1.26298e-06	0.25	-0.27987	-0.696756	-14.389	17	23	9	CDS		0	0
hsa-miR-5093	NM_001293798	DUX4	765	788	0.846154	-28.5	0	1.26298e-06	0.25	-0.27987	-0.696756	-14.389	17	23	9	CDS		0	0
hsa-miR-188-3p	NM_001306068	DUX4	1251	1270	1	-21.7	0	1.29694e-06	0.338	-0.936914	-0.451677	-11.014	16	19	12	CDS		0	0
hsa-miR-326	NM_001306068	DUX4	932	953	0.846154	-25	0	1.36882e-06	0.191	-1.31599	-0.743016	-13.2346	16	21	7	CDS		0	0
hsa-miR-326	NM_001293798	DUX4	932	953	0.846154	-25	0	1.36882e-06	0.191	-1.31599	-0.743016	-13.2346	16	21	7	CDS		0	0
hsa-miR-139-3p	NM_001306068	DUX4	732	757	0.846154	-29.9	0	1.3715e-06	0.221	-1.1208	-0.254827	-6.57952	20	25	15	CDS		0	0
hsa-miR-139-3p	NM_001293798	DUX4	732	757	0.846154	-29.9	0	1.3715e-06	0.221	-1.1208	-0.254827	-6.57952	20	25	15	CDS		0	0
hsa-miR-1288-3p	NM_001306068	DUX4	736	757	0.884615	-26.8	0	1.3715e-06	0.221	-1.70969	-0.337504	-9.20149	17	21	14	CDS		0	0
hsa-miR-1288-3p	NM_001293798	DUX4	736	757	0.884615	-26.8	0	1.3715e-06	0.221	-1.70969	-0.337504	-9.20149	17	21	14	CDS		0	0
hsa-miR-4799-5p	NM_001306068	DUX4	1100	1126	0.846154	-18.7	0	1.385e-06	0.309	-0.498593	-0.561913	-10.4313	16	19	11	CDS		0	0
hsa-miR-4799-5p	NM_001293798	DUX4	1100	1126	0.846154	-18.7	0	1.385e-06	0.309	-0.498593	-0.561913	-10.4313	16	19	11	CDS		0	0
hsa-miR-4745-5p	XM_011531514	DUX4	435	459	0.923077	-32	0	1.41321e-06	0.309	0	0	-8.45246	19	24	13	CDS		0	0
hsa-miR-4745-5p	NM_001306068	DUX4	362	386	0.923077	-32	0	1.41321e-06	0.309	-1.43964	-1.07372	-8.45246	19	24	13	CDS		0	0
hsa-miR-4745-5p	NM_001293798	DUX4	362	386	0.923077	-32	0	1.41321e-06	0.309	-1.43964	-1.07372	-8.45246	19	24	13	CDS		0	0
hsa-miR-636	XM_011531514	DUX4	438	459	1	-24.7	0	1.41321e-06	0.309	0	0	-10.3856	16	21	5	CDS		0	0
hsa-miR-29c-5p	XM_011531514	DUX4	430	459	0.846154	-20.7	0	1.41321e-06	0.309	0	0	-7.0388	17	21	12	CDS		0	0
hsa-miR-29c-5p	NM_001306068	DUX4	366	386	0.846154	-20.2	0	1.41321e-06	0.309	-1.22852	-1.04075	-7.0388	17	20	12	CDS		0	0
hsa-miR-29c-5p	NM_001293798	DUX4	366	386	0.846154	-20.2	0	1.41321e-06	0.309	-1.22852	-1.04075	-7.0388	17	20	12	CDS		0	0
hsa-miR-6823-3p	XM_011531514	DUX4	412	459	0.923077	-20.1	0	1.41321e-06	0.309	0	0	-7.27185	13	17	8	CDS		0	0
hsa-miR-24-3p	XM_011531514	DUX4	441	459	0.846154	-18.2	0	1.41321e-06	0.309	0	0	-13.428	13	18	10	CDS		0	0
hsa-miR-188-3p	NM_001293798	DUX4	1251	1270	1	-21.7	0	1.44854e-06	0.353	-0.936914	-0.87645	-11.014	16	19	12	CDS		0	0
hsa-miR-4739	NM_001306068	DUX4	1357	1383	0.846154	-34.4	0	1.4833e-06	0.235	0.0563374	-0.786444	-10.0975	20	26	7	3UTR		0	0
hsa-miR-671-5p	XM_011531514	DUX4	569	610	0.846154	-25.8	0	1.51953e-06	0.338	0	0	-9.15487	19	41	9	3UTR		0	0
hsa-miR-591	XM_011531514	DUX4	249	263	0.846154	-19.5	0	1.52194e-06	0.382	0	0	-6.66278	12	14	8	CDS		0	0
hsa-miR-1909-5p	XM_011531514	DUX4	526	549	0.846154	-28.9	0	1.53829e-06	0.25	0	0	-8.82818	17	23	7	CDS		0	0
hsa-miR-940	XM_011531514	DUX4	528	549	0.846154	-26.1	0	1.53829e-06	0.25	0	0	-9.27234	15	21	4	CDS		0	0
hsa-miR-19b-2-5p	XM_011531514	DUX4	173	192	0.923077	-21	0	1.58875e-06	0.309	0	0	-5.69428	15	19	11	CDS		0	0
hsa-miR-19b-2-5p	NM_001306068	DUX4	100	119	0.923077	-21	0	1.58875e-06	0.309	-1.19781	-0.547299	-5.69428	15	19	11	CDS		0	0
hsa-miR-19b-2-5p	NM_001293798	DUX4	100	119	0.923077	-21	0	1.58875e-06	0.309	-1.19781	-0.547299	-5.69428	15	19	11	CDS		0	0
hsa-miR-6769b-5p	NM_001306068	DUX4	1360	1382	0.846154	-32.9	0	1.594e-06	0.25	0.541434	-0.703566	-8.11448	18	22	10	3UTR		0	0
hsa-miR-339-5p	NM_001306068	DUX4	1124	1146	0.846154	-27	0	1.60773e-06	0.353	0.300739	-0.358173	-14.6448	17	22	11	CDS		0	0
hsa-miR-339-5p	NM_001293798	DUX4	1124	1146	0.846154	-27	0	1.60773e-06	0.353	0.300739	-0.358173	-14.6448	17	22	11	CDS		0	0
hsa-miR-6882-5p	NM_001306068	DUX4	1096	1137	0.846154	-25.4	0	1.61408e-06	0.309	-0.299118	-0.592425	-13.8986	15	22	10	CDS		0	0
hsa-miR-6882-5p	NM_001293798	DUX4	1096	1137	0.846154	-25.4	0	1.61408e-06	0.309	-0.299118	-0.592425	-13.8986	15	22	10	CDS		0	0
hsa-miR-4254	NM_001293798	DUX4	1117	1137	0.846154	-23.8	0	1.61408e-06	0.309	0.669387	-0.246953	-13.1412	15	20	6	CDS		0	0
hsa-miR-216a-5p	XM_011531514	DUX4	290	302	1	-22.2	0	1.64369e-06	0.382	0	0	-7.48304	11	12	11	CDS		0	0
hsa-miR-216a-5p	NM_001306068	DUX4	217	229	0.846154	-22.2	0	1.64369e-06	0.382	-0.757654	-0.448776	-7.48304	11	12	11	CDS		0	0
hsa-miR-216a-5p	NM_001293798	DUX4	217	229	0.846154	-22.2	0	1.64369e-06	0.382	-0.757654	-0.448776	-7.48304	11	12	11	CDS		0	0
hsa-miR-6858-3p	NM_001293798	DUX4	913	937	0.846154	-26.4	0	1.6737e-06	0.176	-0.0983306	-0.931992	-10.5968	17	24	12	CDS		0	0
hsa-miR-7150	NM_001306068	DUX4	1320	1337	0.923077	-22.3	0	1.73053e-06	0.294	-0.665617	-0.176087	-7.39607	15	17	13	3UTR		0	0
hsa-miR-4519	NM_001306068	DUX4	1104	1120	0.923077	-25.5	0	1.79031e-06	0.294	-0.382358	-0.668213	-8.02794	13	16	7	CDS		0	0
hsa-miR-4519	NM_001293798	DUX4	1104	1120	0.923077	-25.5	0	1.79031e-06	0.294	-0.382358	-0.668213	-8.02794	13	16	7	CDS		0	0
hsa-miR-324-3p	XM_011531514	DUX4	635	656	0.923077	-28.3	0	1.80081e-06	0.279	0	0	-7.12766	18	21	12	3UTR		0	0
hsa-miR-324-3p	NM_001306068	DUX4	1504	1525	0.923077	-28.3	0	1.80081e-06	0.279	-1.34742	-0.734123	-7.12766	18	21	12	3UTR		0	0
hsa-miR-324-3p	NM_001293798	DUX4	1368	1389	0.923077	-28.3	0	1.80081e-06	0.279	-1.34742	-0.734123	-7.12766	18	21	12	3UTR		0	0
hsa-miR-4652-5p	NM_001306068	DUX4	804	816	0.923077	-17	0	1.85231e-06	0.191	-0.341113	-0.171165	-12.9278	9	12	6	CDS		0	0
hsa-miR-4652-5p	NM_001293798	DUX4	804	816	0.923077	-17	0	1.85231e-06	0.191	-0.341113	-0.171165	-12.9278	9	12	6	CDS		0	0
hsa-miR-6803-5p	NM_001306068	DUX4	1369	1390	1	-35.7	0	1.90085e-06	0.279	0.292559	-0.702133	-10.6033	18	21	9	3UTR		0	0
hsa-miR-6881-5p	NM_001306068	DUX4	1	37	0.846154	-23	0	1.9778e-06	0.242	0	0	-14.6987	16	36	9	CDS		0	0
hsa-miR-6881-5p	NM_001293798	DUX4	1	37	0.846154	-23	0	1.9778e-06	0.242	0	0	-14.6987	16	36	9	CDS		0	0
hsa-miR-1908-5p	NM_001306068	DUX4	717	735	0.923077	-26.1	0	1.98536e-06	0.206	-1.40148	-0.565851	-7.37575	14	18	10	CDS		0	0
hsa-miR-1908-5p	NM_001293798	DUX4	717	735	0.923077	-26.1	0	1.98536e-06	0.206	-1.40148	-0.565851	-7.37575	14	18	10	CDS		0	0
hsa-miR-770-5p	NM_001306068	DUX4	1181	1200	0.846154	-24.4	0	1.99416e-06	0.309	-0.157385	-0.544197	-11.0391	16	19	7	CDS		0	0
hsa-miR-770-5p	NM_001293798	DUX4	1181	1200	0.846154	-24.4	0	1.99416e-06	0.309	-0.157385	-0.544197	-11.0391	16	19	7	CDS		0	0
hsa-miR-128-3p	NM_001306068	DUX4	1206	1227	0.923077	-24.9	0	2.0012e-06	0.309	0.03159	-0.81585	-9.56239	18	21	10	CDS		0	0
hsa-miR-128-3p	NM_001293798	DUX4	1206	1227	0.923077	-24.9	0	2.00248e-06	0.309	0.03159	-0.81585	-9.56239	18	21	10	CDS		0	0
hsa-miR-3944-5p	NM_001306068	DUX4	1110	1121	0.846154	-24	0	2.01524e-06	0.279	-0.59833	-0.495969	-8.33988	10	11	10	CDS		0	0
hsa-miR-3944-5p	NM_001293798	DUX4	1110	1121	0.846154	-24	0	2.01524e-06	0.279	-0.59833	-0.495969	-8.33988	10	11	10	CDS		0	0
hsa-miR-5682	NM_001306068	DUX4	1105	1121	0.923077	-19.2	0	2.01524e-06	0.279	-0.269872	-0.657386	-8.02794	13	16	7	CDS		0	0
hsa-miR-5682	NM_001293798	DUX4	1105	1121	0.923077	-19.2	0	2.01524e-06	0.279	-0.269872	-0.657386	-8.02794	13	16	7	CDS		0	0
hsa-miR-6894-5p	XM_011531514	DUX4	226	250	0.846154	-27.4	0	2.08117e-06	0.382	0	0	-12.2087	17	24	9	CDS		0	0
hsa-miR-6894-5p	NM_001306068	DUX4	153	177	0.846154	-27.4	0	2.08117e-06	0.382	0.37288	-0.930134	-12.2087	17	24	9	CDS		0	0
hsa-miR-6894-5p	NM_001293798	DUX4	153	177	0.846154	-27.4	0	2.08117e-06	0.382	0.37288	-0.930134	-12.2087	17	24	9	CDS		0	0
hsa-miR-4507	NM_001306068	DUX4	997	1016	0.923077	-31.1	0	2.1314e-06	0.176	-0.618579	-1.67609	-11.5013	17	19	9	CDS		0	0
hsa-miR-4507	NM_001293798	DUX4	997	1016	0.923077	-31.1	0	2.1314e-06	0.176	-0.618579	-1.67609	-11.5013	17	19	9	CDS		0	0
hsa-miR-4758-3p	NM_001306068	DUX4	1297	1323	0.923077	-32.8	0	2.19444e-06	0.294	-0.0323276	-0.87589	-5.33701	19	26	8	3UTR		0	0
hsa-miR-6858-3p	NM_001306068	DUX4	1297	1323	0.923077	-30.6	0	2.19444e-06	0.294	-0.212504	-0.85522	-6.50069	19	26	8	3UTR		0	0
hsa-miR-4697-3p	NM_001306068	DUX4	1306	1323	0.923077	-26	0	2.19444e-06	0.294	-0.206598	-0.696756	-9.57545	15	17	11	3UTR		0	0
hsa-miR-4804-3p	NM_001306068	DUX4	1295	1323	0.923077	-23	0	2.19444e-06	0.294	-0.167228	-0.907386	-11.5901	15	21	12	3UTR		0	0
hsa-miR-3934-3p	XM_011531514	DUX4	661	684	0.846154	-26.6	0	2.20222e-06	0.324	0	0	-9.55161	17	23	7	3UTR		0	0
hsa-miR-187-3p	XM_011531514	DUX4	662	684	0.846154	-20.9	0	2.20222e-06	0.324	0	0	-13.712	17	22	7	3UTR		0	0
hsa-miR-345-5p	NM_001306068	DUX4	247	271	0.846154	-28.7	0	2.21035e-06	0.221	-0.355882	-0.567004	-12.1705	18	24	8	CDS		0	0
hsa-miR-345-5p	NM_001293798	DUX4	247	271	0.846154	-28.7	0	2.21035e-06	0.221	-0.355882	-0.567004	-12.1705	18	24	8	CDS		0	0
hsa-miR-3126-5p	XM_011531514	DUX4	422	444	0.846154	-21.7	0	2.21299e-06	0.338	0	0	-11.6613	14	22	6	CDS		0	0
hsa-miR-1273a	XM_011531514	DUX4	412	444	0.923077	-19.7	0	2.21299e-06	0.338	0	0	-7.9845	21	32	15	CDS		0	0
hsa-miR-4673	NM_001293798	DUX4	699	744	0.846154	-28.3	0	2.22156e-06	0.235	-0.218628	-0.976284	-8.51328	17	21	14	CDS		0	0
hsa-miR-4673	NM_001306068	DUX4	724	744	0.923077	-28.1	0	2.22156e-06	0.235	-0.874797	-0.357189	-8.51328	17	20	14	CDS		0	0
hsa-miR-1292-5p	XM_011531514	DUX4	163	206	0.846154	-33.3	0	2.32724e-06	0.309	0	0	-8.05661	21	33	10	CDS		0	0
hsa-miR-1292-5p	NM_001306068	DUX4	90	133	0.846154	-33.3	0	2.32724e-06	0.309	-1.36927	-0.481148	-8.05661	21	33	10	CDS		0	0
hsa-miR-1292-5p	NM_001293798	DUX4	90	133	0.846154	-33.3	0	2.32724e-06	0.309	-1.36927	-0.481148	-8.05661	21	33	10	CDS		0	0
hsa-miR-1296-5p	XM_011531514	DUX4	218	264	0.846154	-27.7	0	2.41904e-06	0.382	0	0	-6.51454	13	16	7	CDS		0	0
hsa-miR-3928-3p	XM_011531514	DUX4	235	264	1	-26.9	0	2.41904e-06	0.382	0	0	-9.27234	16	18	16	CDS		0	0
hsa-miR-3928-3p	NM_001306068	DUX4	174	191	0.923077	-26.8	0	2.41904e-06	0.382	-0.150792	-0.817535	-9.27234	16	17	16	CDS		0	0
hsa-miR-3928-3p	NM_001293798	DUX4	174	191	0.923077	-26.8	0	2.41904e-06	0.382	-0.150792	-0.817535	-9.27234	16	17	16	CDS		0	0
hsa-miR-4754	XM_011531514	DUX4	244	264	0.846154	-26.4	0	2.41904e-06	0.382	0	0	-9.77961	17	20	8	CDS		0	0
hsa-miR-611	XM_011531514	DUX4	248	264	0.846154	-24.6	0	2.41904e-06	0.382	0	0	-17.0073	13	16	6	CDS		0	0
hsa-miR-6871-3p	XM_011531514	DUX4	226	264	0.923077	-24.3	0	2.41904e-06	0.382	0	0	-10.8138	13	16	12	CDS		0	0
hsa-miR-6859-5p	NM_001306068	DUX4	173	191	0.846154	-23.3	0	2.41904e-06	0.382	-0.424245	-0.827388	-14.1591	13	18	7	CDS		0	0
hsa-miR-6859-5p	NM_001293798	DUX4	173	191	0.846154	-23.3	0	2.41904e-06	0.382	-0.424245	-0.827388	-14.1591	13	18	7	CDS		0	0
hsa-miR-193a-5p	XM_011531514	DUX4	103	121	0.846154	-25.5	0	2.46741e-06	0.279	0	0	-6.57398	16	18	11	CDS		0	0
hsa-miR-1208	XM_011531514	DUX4	159	194	1	-20.7	0	2.46772e-06	0.338	0	0	-6.51454	14	17	9	CDS		0	0
hsa-miR-1208	NM_001306068	DUX4	98	121	0.846154	-20.7	0	2.46772e-06	0.338	-1.16847	-0.520557	-6.51454	14	17	9	CDS		0	0
hsa-miR-1208	NM_001293798	DUX4	98	121	0.846154	-20.7	0	2.46772e-06	0.338	-1.16847	-0.520557	-6.51454	14	17	9	CDS		0	0
hsa-miR-671-5p	NM_001306068	DUX4	1366	1397	0.846154	-32.3	0	2.51277e-06	0.279	-0.0471493	-0.791378	-6.82535	18	25	8	3UTR		0	0
hsa-miR-8078	NM_001306068	DUX4	1362	1397	0.846154	-29.8	0	2.51277e-06	0.279	0.236315	-0.859712	-10.1906	16	18	16	3UTR		0	0
hsa-miR-624-5p	NM_001293798	DUX4	1274	1291	0.846154	-19.4	0	2.61908e-06	0.338	-0.604169	-1.3666	-14.9081	15	17	13	CDS		0	0
hsa-miR-19b-1-5p	XM_011531514	DUX4	751	772	0.846154	-19.5	0	2.67184e-06	0.485	0	0	-15.2093	14	21	9	3UTR		0	0
hsa-miR-8060	NM_001306068	DUX4	1102	1127	0.846154	-25.3	0	2.74029e-06	0.309	-0.437897	-0.652465	-9.81332	19	25	10	CDS		0	0
hsa-miR-8060	NM_001293798	DUX4	1102	1127	0.846154	-25.3	0	2.74029e-06	0.309	-0.437897	-0.652465	-9.81332	19	25	10	CDS		0	0
hsa-miR-1343-3p	XM_011531514	DUX4	442	479	0.846154	-29.8	0	2.75519e-06	0.382	0	0	-8.79206	19	26	6	CDS		0	0
hsa-miR-1343-3p	NM_001306068	DUX4	369	406	0.846154	-29.8	0	2.75519e-06	0.382	-1.10569	-0.733159	-8.79206	19	26	6	CDS		0	0
hsa-miR-1343-3p	NM_001293798	DUX4	369	406	0.846154	-29.8	0	2.75519e-06	0.382	-1.10569	-0.733159	-8.79206	19	26	6	CDS		0	0
hsa-miR-7113-3p	XM_011531514	DUX4	451	479	0.923077	-27.3	0	2.75519e-06	0.382	0	0	-8.5271	19	28	7	CDS		0	0
hsa-miR-1468-5p	XM_011531514	DUX4	430	479	1	-25.3	0	2.75519e-06	0.382	0	0	-9.69585	17	24	9	CDS		0	0
hsa-miR-1468-5p	NM_001306068	DUX4	383	406	0.923077	-25	0	2.75519e-06	0.382	-2.65812	-0.789143	-9.69585	17	23	9	CDS		0	0
hsa-miR-1468-5p	NM_001293798	DUX4	383	406	0.923077	-25	0	2.75519e-06	0.382	-2.65812	-0.789143	-9.69585	17	23	9	CDS		0	0
hsa-miR-519d-5p	XM_011531514	DUX4	457	479	0.846154	-19.9	0	2.75519e-06	0.382	0	0	-11.0738	17	22	8	CDS		0	0
hsa-miR-6085	XM_011531514	DUX4	653	669	0.923077	-24.2	0	2.7949e-06	0.309	0	0	-11.6925	12	16	8	3UTR		0	0
hsa-miR-6787-5p	NM_001306068	DUX4	481	509	0.923077	-31.7	0	2.84015e-06	0.191	-0.365485	-1.05306	-12.9558	18	28	7	CDS		0	0
hsa-miR-6787-5p	NM_001293798	DUX4	481	509	0.923077	-31.7	0	2.84015e-06	0.191	-0.365485	-1.05306	-12.9558	18	28	7	CDS		0	0
hsa-miR-2392	NM_001306068	DUX4	1369	1385	0.846154	-24.7	0	2.88355e-06	0.25	0.112582	-0.703091	-7.94785	15	16	15	3UTR		0	0
hsa-miR-769-5p	XM_011531514	DUX4	224	265	1	-26.5	0	2.9595e-06	0.397	0	0	-7.80875	16	18	16	CDS		0	0
hsa-miR-769-5p	NM_001306068	DUX4	151	192	0.923077	-26.5	0	2.9595e-06	0.397	0.178961	-0.931541	-7.80875	16	18	16	CDS		0	0
hsa-miR-769-5p	NM_001293798	DUX4	151	192	0.923077	-26.5	0	2.9595e-06	0.397	0.178961	-0.931541	-7.80875	16	18	16	CDS		0	0
hsa-miR-3198	XM_011531514	DUX4	245	265	1	-24.5	0	2.9595e-06	0.397	0	0	-7.51962	16	20	11	CDS		0	0
hsa-miR-1288-3p	XM_011531514	DUX4	245	265	0.846154	-20.7	0	2.9595e-06	0.397	0	0	-14.2787	16	20	9	CDS		0	0
hsa-miR-1263	XM_011531514	DUX4	244	265	0.846154	-18.6	0	2.9595e-06	0.397	0	0	-11.0268	15	21	10	CDS		0	0
hsa-miR-6850-5p	XM_011531514	DUX4	229	253	0.846154	-28.4	0	2.96783e-06	0.412	0	0	-6.40725	17	24	5	CDS		0	0
hsa-miR-425-3p	XM_011531514	DUX4	204	253	0.846154	-23.8	0	2.96783e-06	0.412	0	0	-7.0584	18	26	9	CDS		0	0
hsa-miR-6761-5p	XM_011531514	DUX4	235	253	1	-23.3	0	2.96783e-06	0.412	0	0	-12.4598	16	18	9	CDS		0	0
hsa-miR-6761-5p	NM_001306068	DUX4	162	180	1	-23.3	0	2.96783e-06	0.412	-0.215134	-0.989248	-12.4598	16	18	9	CDS		0	0
hsa-miR-6761-5p	NM_001293798	DUX4	162	180	1	-23.3	0	2.96783e-06	0.412	-0.215134	-0.989248	-12.4598	16	18	9	CDS		0	0
hsa-miR-298	XM_011531514	DUX4	443	481	0.846154	-23.3	0	3.06667e-06	0.397	0	0	-14.6464	16	38	7	CDS		0	0
hsa-miR-4491	NM_001306068	DUX4	211	231	0.884615	-23.6	0	3.32014e-06	0.368	-1.58679	-0.388254	-7.27064	16	20	13	CDS		0	0
hsa-miR-4491	NM_001293798	DUX4	211	231	0.884615	-23.6	0	3.32014e-06	0.368	-1.58679	-0.388254	-7.27064	16	20	13	CDS		0	0
hsa-miR-4491	XM_011531514	DUX4	271	304	0.961538	-23.4	0	3.32014e-06	0.368	0	0	-7.27064	16	21	13	CDS		0	0
hsa-miR-33b-3p	XM_011531514	DUX4	284	304	1	-22.7	0	3.32014e-06	0.368	0	0	-7.80367	15	20	9	CDS		0	0
hsa-miR-4521	NM_001306068	DUX4	528	576	0.846154	-24.5	0	3.32223e-06	0.235	-0.529613	-1.119	-12.6462	17	22	11	CDS		0	0
hsa-miR-4521	NM_001293798	DUX4	528	576	0.846154	-24.5	0	3.32223e-06	0.235	-0.529613	-1.119	-12.6462	17	22	11	CDS		0	0
hsa-miR-4463	XM_011531514	DUX4	168	212	0.846154	-20.8	0	3.35358e-06	0.324	0	0	-8.52714	15	44	8	CDS		0	0
hsa-miR-3928-5p	XM_011531514	DUX4	189	212	0.923077	-19.4	0	3.35358e-06	0.324	0	0	-11.949	14	23	8	CDS		0	0
hsa-miR-431-3p	XM_011531514	DUX4	166	184	0.923077	-28.9	0	3.35776e-06	0.324	0	0	-13.8149	17	18	17	CDS		0	0
hsa-miR-431-3p	NM_001306068	DUX4	93	111	0.923077	-28.9	0	3.35776e-06	0.324	-0.804109	-0.569819	-13.8149	17	18	17	CDS		0	0
hsa-miR-431-3p	NM_001293798	DUX4	93	111	0.923077	-28.9	0	3.35776e-06	0.324	-0.804109	-0.569819	-13.8149	17	18	17	CDS		0	0
hsa-miR-7151-3p	XM_011531514	DUX4	168	184	0.846154	-20.8	0	3.35776e-06	0.324	0	0	-13.2498	12	16	6	CDS		0	0
hsa-miR-1911-3p	XM_011531514	DUX4	137	184	0.846154	-20.6	0	3.35776e-06	0.324	0	0	-7.57093	15	19	9	CDS		0	0
hsa-miR-4688	NM_001306068	DUX4	760	781	0.846154	-29.7	0	3.45725e-06	0.25	-0.275496	-0.681992	-9.68273	18	21	9	CDS		0	0
hsa-miR-4688	NM_001293798	DUX4	760	781	0.846154	-29.7	0	3.45725e-06	0.25	-0.275496	-0.681992	-9.68273	18	21	9	CDS		0	0
hsa-miR-329-5p	XM_011531514	DUX4	1	28	1	-23.6	0	3.53856e-06	0.298	0	0	-8.85129	17	21	11	5UTR		0	0
hsa-miR-7849-3p	XM_011531514	DUX4	228	246	0.846154	-22.2	0	3.64937e-06	0.368	0	0	-15.5666	15	18	8	CDS		0	0
hsa-miR-4474-3p	XM_011531514	DUX4	227	246	0.884615	-20.4	0	3.64937e-06	0.368	0	0	-10.9782	16	19	12	CDS		0	0
hsa-miR-4792	XM_011531514	DUX4	290	310	0.846154	-25.4	0	3.90319e-06	0.338	0	0	-6.89492	16	20	6	CDS		0	0
hsa-miR-34a-5p	XM_011531514	DUX4	262	310	0.923077	-25.3	0	3.90319e-06	0.338	0	0	-12.9896	16	21	13	CDS		0	0
hsa-miR-34a-5p	NM_001306068	DUX4	217	237	0.846154	-24.8	0	3.90319e-06	0.338	-0.682851	-0.412181	-12.9896	16	20	13	CDS		0	0
hsa-miR-34a-5p	NM_001293798	DUX4	217	237	0.846154	-24.8	0	3.90319e-06	0.338	-0.682851	-0.412181	-12.9896	16	20	13	CDS		0	0
hsa-miR-3659	XM_011531514	DUX4	290	310	1	-20.1	0	3.90319e-06	0.338	0	0	-7.87413	15	20	11	CDS		0	0
hsa-miR-4731-5p	XM_011531514	DUX4	108	161	0.923077	-27.5	0	4.27809e-06	0.338	0	0	-9.20149	17	23	6	CDS		0	0
hsa-miR-4731-5p	NM_001306068	DUX4	66	88	0.846154	-27	0	4.27809e-06	0.338	-1.0737	-0.704937	-9.20149	17	22	6	CDS		0	0
hsa-miR-4731-5p	NM_001293798	DUX4	66	88	0.846154	-27	0	4.27809e-06	0.338	-1.0737	-0.704937	-9.20149	17	22	6	CDS		0	0
hsa-miR-6792-5p	XM_011531514	DUX4	606	653	0.923077	-27.2	0	4.29506e-06	0.294	0	0	-8.52714	16	38	9	3UTR		0	0
hsa-miR-19b-2-5p	XM_011531514	DUX4	638	653	0.884615	-19.8	0	4.29506e-06	0.294	0	0	-10.9444	13	15	11	3UTR		0	0
hsa-miR-6500-5p	XM_011531514	DUX4	494	536	0.846154	-25.5	0	4.43821e-06	0.294	0	0	-14.1825	16	22	7	CDS		0	0
hsa-miR-221-3p	XM_011531514	DUX4	509	536	1	-21.8	0	4.43821e-06	0.294	0	0	-7.48298	16	19	11	CDS		0	0
hsa-miR-6754-5p	NM_001306068	DUX4	1201	1226	0.846154	-29.3	0	4.5269e-06	0.309	0.0613362	-0.79715	-10.8814	18	25	8	CDS		0	0
hsa-miR-6754-5p	NM_001293798	DUX4	1201	1226	0.846154	-29.3	0	4.52702e-06	0.309	0.0613362	-0.79715	-10.8814	18	25	8	CDS		0	0
hsa-miR-6868-5p	NM_001306068	DUX4	615	631	0.846154	-17.1	0	4.97829e-06	0.221	-0.77156	-1.27353	-10.8064	13	16	5	CDS		0	0
hsa-miR-6868-5p	NM_001293798	DUX4	615	631	0.846154	-17.1	0	4.97829e-06	0.221	-0.77156	-1.27353	-10.8064	13	16	5	CDS		0	0
hsa-miR-4745-3p	XM_011531514	DUX4	42	66	0.846154	-25.2	0	5.04383e-06	0.279	0	0	-13.5004	16	24	6	5UTR		0	0
hsa-miR-345-3p	XM_011531514	DUX4	17	66	0.923077	-23.3	0	5.04383e-06	0.279	0	0	-8.02794	18	49	10	5UTR		0	0
hsa-miR-5189-5p	XM_011531514	DUX4	34	65	0.846154	-26.4	0	5.14729e-06	0.279	0	0	-14.4069	18	31	10	5UTR		0	0
hsa-miR-4642	XM_011531514	DUX4	211	233	0.923077	-24.7	0	5.32646e-06	0.294	0	0	-10.9719	16	22	8	CDS		0	0
hsa-miR-6843-3p	XM_011531514	DUX4	216	233	0.923077	-21.8	0	5.32646e-06	0.294	0	0	-8.81432	14	17	10	CDS		0	0
hsa-miR-155-5p	NM_001306068	DUX4	835	853	0.846154	-23.7	0	5.34669e-06	0.176	0.202569	-0.323724	-10.836	17	18	17	CDS		0	0
hsa-miR-155-5p	NM_001293798	DUX4	835	853	0.846154	-23.7	0	5.34669e-06	0.176	0.202569	-0.323724	-10.836	17	18	17	CDS		0	0
hsa-miR-1910-5p	NM_001306068	DUX4	843	861	0.846154	-27.6	0	5.50419e-06	0.191	0.146326	-0.318803	-10.8144	16	18	12	CDS		0	0
hsa-miR-1910-5p	NM_001293798	DUX4	843	861	0.846154	-27.6	0	5.50419e-06	0.191	0.146326	-0.318803	-10.8144	16	18	12	CDS		0	0
hsa-miR-6849-3p	NM_001306068	DUX4	839	861	0.923077	-27.2	0	5.50419e-06	0.191	-0.330615	-0.431992	-9.04109	18	22	10	CDS		0	0
hsa-miR-6849-3p	NM_001293798	DUX4	839	861	0.923077	-27.2	0	5.50419e-06	0.191	-0.330615	-0.431992	-9.04109	18	22	10	CDS		0	0
hsa-miR-3193	XM_011531514	DUX4	634	652	0.923077	-19.1	0	5.71285e-06	0.294	0	0	-9.86134	15	18	12	3UTR		0	0
hsa-miR-6799-5p	XM_011531514	DUX4	635	665	0.923077	-29.2	0	5.74483e-06	0.279	0	0	-9.95757	18	30	9	3UTR		0	0
hsa-miR-6732-5p	XM_011531514	DUX4	622	665	0.846154	-28	0	5.74483e-06	0.279	0	0	-6.51454	16	43	7	3UTR		0	0
hsa-miR-4492	XM_011531514	DUX4	646	665	0.923077	-26.2	0	5.74483e-06	0.279	0	0	-10.3702	14	19	6	3UTR		0	0
hsa-miR-3677-5p	XM_011531514	DUX4	304	328	0.846154	-26.5	0	5.79505e-06	0.221	0	0	-11.6055	18	24	7	CDS		0	0
hsa-miR-4763-3p	NM_001293798	DUX4	485	508	0.846154	-35	0	5.84543e-06	0.176	-0.734814	-1.12589	-12.4228	19	23	12	CDS		0	0
hsa-miR-663a	NM_001306068	DUX4	481	508	0.923077	-33.7	0	5.84543e-06	0.176	-0.902793	-1.16034	-6.40725	18	27	11	CDS		0	0
hsa-miR-663a	NM_001293798	DUX4	481	508	0.923077	-33.7	0	5.84543e-06	0.176	-0.902793	-1.16034	-6.40725	18	27	11	CDS		0	0
hsa-miR-138-5p	NM_001306068	DUX4	482	508	0.846154	-28	0	5.84543e-06	0.176	9.49e-05	-1.13081	-7.16235	18	26	7	CDS		0	0
hsa-miR-138-5p	NM_001293798	DUX4	482	508	0.846154	-28	0	5.84543e-06	0.176	9.49e-05	-1.13081	-7.16235	18	26	7	CDS		0	0
hsa-miR-4690-3p	XM_011531514	DUX4	281	306	0.846154	-28.4	0	5.92426e-06	0.353	0	0	-6.78424	18	25	7	CDS		0	0
hsa-miR-3677-3p	XM_011531514	DUX4	228	261	0.923077	-30.9	0	6.13804e-06	0.397	0	0	-6.82535	18	33	7	CDS		0	0
hsa-miR-4322	XM_011531514	DUX4	230	261	0.846154	-25.5	0	6.13804e-06	0.397	0	0	-13.1889	15	31	7	CDS		0	0
hsa-miR-501-3p	NM_001293798	DUX4	1280	1298	0.846154	-22.2	0	6.16808e-06	0.368	-1.05125	-1.3697	-12.6825	15	18	8	3UTR		0	0
hsa-miR-4802-5p	NM_001293798	DUX4	1278	1298	0.923077	-18.7	0	6.16808e-06	0.368	-1.13495	-1.31603	-9.92695	17	20	11	3UTR		0	0
hsa-miR-4438	NM_001293798	DUX4	1276	1298	0.846154	-15.7	0	6.16808e-06	0.368	-0.594547	-1.41778	-10.0841	11	15	8	3UTR		0	0
hsa-miR-3147	NM_001306068	DUX4	753	783	0.923077	-30.7	0	6.17186e-06	0.25	-0.393607	-0.727268	-10.0708	20	30	9	CDS		0	0
hsa-miR-3147	NM_001293798	DUX4	753	783	0.923077	-30.7	0	6.17186e-06	0.25	-0.393607	-0.727268	-10.0708	20	30	9	CDS		0	0
hsa-miR-3165	XM_011531514	DUX4	282	309	1	-22.8	0	6.28142e-06	0.338	0	0	-13.4095	16	27	9	CDS		0	0
hsa-miR-6514-5p	NM_001306068	DUX4	217	236	0.846154	-21.6	0	6.28142e-06	0.338	-0.757654	-0.448776	-18.8616	15	19	11	CDS		0	0
hsa-miR-6514-5p	NM_001293798	DUX4	217	236	0.846154	-21.6	0	6.28142e-06	0.338	-0.757654	-0.448776	-18.8616	15	19	11	CDS		0	0
hsa-miR-3199	XM_011531514	DUX4	269	309	0.846154	-19.9	0	6.28142e-06	0.338	0	0	-11.9129	14	22	9	CDS		0	0
hsa-miR-1238-5p	NM_001306068	DUX4	590	611	0.846154	-33.8	0	6.35816e-06	0.25	-2.44085	-0.610142	-8.87056	20	21	20	CDS		0	0
hsa-miR-1238-5p	NM_001293798	DUX4	590	611	0.846154	-33.8	0	6.35816e-06	0.25	-2.44085	-0.610142	-8.87056	20	21	20	CDS		0	0
hsa-miR-6769b-5p	NM_001293798	DUX4	747	780	0.923077	-29.2	0	6.48623e-06	0.25	-0.369642	-0.598331	-7.91236	20	33	9	CDS		0	0
hsa-miR-4253	NM_001306068	DUX4	1126	1143	0.923077	-23	0	6.51696e-06	0.324	0.168823	-0.284354	-6.75067	14	17	9	CDS		0	0
hsa-miR-4253	NM_001293798	DUX4	1126	1143	0.923077	-23	0	6.51696e-06	0.324	0.168823	-0.284354	-6.75067	14	17	9	CDS		0	0
hsa-miR-6125	NM_001306068	DUX4	995	1032	0.846154	-32.4	0	6.56921e-06	0.191	-0.715725	-1.61408	-8.28966	17	22	11	CDS		0	0
hsa-miR-6125	NM_001293798	DUX4	995	1032	0.846154	-32.4	0	6.56921e-06	0.191	-0.715725	-1.61408	-8.28966	17	22	11	CDS		0	0
hsa-miR-125a-3p	NM_001306068	DUX4	1181	1224	0.846154	-23.7	0	6.76319e-06	0.309	-0.262373	-0.758764	-6.51454	18	43	10	CDS		0	0
hsa-miR-125a-3p	NM_001293798	DUX4	1181	1224	0.846154	-23.7	0	6.76323e-06	0.309	-0.262373	-0.758764	-6.51454	18	43	10	CDS		0	0
hsa-miR-4738-5p	XM_011531514	DUX4	191	231	0.846154	-18.7	0	6.83182e-06	0.294	0	0	-6.30551	12	14	12	CDS		0	0
hsa-miR-5691	NM_001293798	DUX4	615	635	0.846154	-21.3	0	6.85645e-06	0.235	-0.682321	-1.31782	-10.9383	17	20	11	CDS		0	0
hsa-miR-548am-5p	NM_001306068	DUX4	789	808	0.871795	-21.5	0	6.94618e-06	0.206	-0.0500126	-0.327662	-16.2287	15	19	11	CDS		0	0
hsa-miR-548am-5p	NM_001293798	DUX4	789	808	0.871795	-21.5	0	6.94618e-06	0.206	-0.0500126	-0.327662	-16.2287	15	19	11	CDS		0	0
hsa-miR-548c-5p	NM_001306068	DUX4	789	808	0.871795	-21.5	0	6.94618e-06	0.206	-0.0500126	-0.327662	-16.2287	15	19	11	CDS		0	0
hsa-miR-548c-5p	NM_001293798	DUX4	789	808	0.871795	-21.5	0	6.94618e-06	0.206	-0.0500126	-0.327662	-16.2287	15	19	11	CDS		0	0
hsa-miR-548o-5p	NM_001306068	DUX4	789	808	0.871795	-21.5	0	6.94618e-06	0.206	-0.0500126	-0.327662	-16.2287	15	19	11	CDS		0	0
hsa-miR-548o-5p	NM_001293798	DUX4	789	808	0.871795	-21.5	0	6.94618e-06	0.206	-0.0500126	-0.327662	-16.2287	15	19	11	CDS		0	0
hsa-miR-628-3p	NM_001293798	DUX4	1318	1338	0.846154	-22.6	0	6.95675e-06	0.353	-1.68641	-0.969334	-5.83853	17	20	12	3UTR		0	0
hsa-miR-1914-3p	NM_001306068	DUX4	993	1024	0.846154	-33.1	0	7.23435e-06	0.206	-0.0349015	-1.51762	-6.69537	20	31	6	CDS		0	0
hsa-miR-1914-3p	NM_001293798	DUX4	993	1024	0.846154	-33.1	0	7.23435e-06	0.206	-0.0349015	-1.51762	-6.69537	20	31	6	CDS		0	0
hsa-miR-493-3p	XM_011531514	DUX4	643	663	0.846154	-21.6	0	7.31813e-06	0.265	0	0	-9.54656	17	20	13	3UTR		0	0
hsa-miR-6807-5p	NM_001293798	DUX4	766	785	0.846154	-20.7	0	7.4627e-06	0.25	-0.324709	-0.731205	-9.85102	15	19	12	CDS		0	0
hsa-miR-611	NM_001306068	DUX4	1168	1223	1	-34.3	0	8.14321e-06	0.309	-0.150825	-0.223331	-7.7949	18	44	12	CDS		0	0
hsa-miR-6821-5p	NM_001306068	DUX4	1183	1223	0.846154	-32.8	0	8.14321e-06	0.309	-0.245125	-0.794197	-6.85796	20	40	7	CDS		0	0
hsa-miR-611	NM_001293798	DUX4	1168	1223	1	-34.3	0	8.14346e-06	0.309	-0.150825	-0.223331	-7.7949	18	44	12	CDS		0	0
hsa-miR-6821-5p	NM_001293798	DUX4	1183	1223	0.846154	-32.8	0	8.14346e-06	0.309	-0.245125	-0.794197	-6.85796	20	40	7	CDS		0	0
hsa-miR-129-5p	NM_001306068	DUX4	1134	1160	0.846154	-26.7	0	8.26436e-06	0.338	-0.134889	-0.400496	-6.9696	20	26	11	CDS		0	0
hsa-miR-129-5p	NM_001293798	DUX4	1134	1160	0.846154	-26.7	0	8.26436e-06	0.338	-0.134889	-0.400496	-6.9696	20	26	11	CDS		0	0
hsa-miR-4743-5p	NM_001306068	DUX4	534	553	0.846154	-27.1	0	8.50065e-06	0.25	-0.223003	-0.959551	-9.29522	16	19	11	CDS		0	0
hsa-miR-4743-5p	NM_001293798	DUX4	534	553	0.846154	-27.1	0	8.50065e-06	0.25	-0.223003	-0.959551	-9.29522	16	19	11	CDS		0	0
hsa-miR-671-5p	NM_001293798	DUX4	1025	1079	0.846154	-33.6	0	8.50876e-06	0.265	-1.72825	-0.818803	-6.82535	19	24	6	CDS		0	0
hsa-miR-671-5p	NM_001306068	DUX4	1056	1079	0.846154	-33.2	0	8.50876e-06	0.265	-2.37392	-0.827661	-6.82535	19	23	6	CDS		0	0
hsa-miR-873-5p	XM_011531514	DUX4	137	177	0.846154	-28.6	0	8.73132e-06	0.338	0	0	-7.38222	18	40	8	CDS		0	0
hsa-miR-611	XM_011531514	DUX4	147	177	0.846154	-26.9	0	8.73132e-06	0.338	0	0	-7.0388	20	30	12	CDS		0	0
hsa-miR-3191-3p	XM_011531514	DUX4	285	327	0.846154	-22.9	0	8.77458e-06	0.235	0	0	-5.69428	17	42	8	CDS		0	0
hsa-miR-4462	XM_011531514	DUX4	153	178	0.846154	-26	0	8.78414e-06	0.338	0	0	-15.9792	15	25	8	CDS		0	0
hsa-miR-2116-5p	NM_001306068	DUX4	1125	1142	0.846154	-19.9	0	8.96465e-06	0.309	0.354425	-0.29715	-12.5206	15	17	13	CDS		0	0
hsa-miR-2116-5p	NM_001293798	DUX4	1125	1142	0.846154	-19.9	0	8.96465e-06	0.309	0.354425	-0.29715	-12.5206	15	17	13	CDS		0	0
hsa-miR-6789-3p	XM_011531514	DUX4	444	476	0.923077	-28.1	0	8.98657e-06	0.368	0	0	-9.79437	17	32	6	CDS		0	0
hsa-miR-433-5p	XM_011531514	DUX4	462	476	0.846154	-19.9	0	8.98657e-06	0.368	0	0	-7.09101	12	14	7	CDS		0	0
hsa-miR-433-5p	NM_001306068	DUX4	389	403	0.923077	-19.9	0	8.98657e-06	0.368	-1.18847	-0.819823	-7.09101	12	14	7	CDS		0	0
hsa-miR-433-5p	NM_001293798	DUX4	386	403	0.923077	-19.7	0	8.98657e-06	0.368	-2.43954	-0.864931	-7.09101	12	15	7	CDS		0	0
hsa-miR-661	XM_011531514	DUX4	421	470	0.846154	-33.3	0	8.98954e-06	0.338	0	0	-7.65065	19	33	9	CDS		0	0
hsa-miR-661	NM_001306068	DUX4	365	397	0.923077	-32.9	0	8.98954e-06	0.338	-1.44121	-0.835905	-7.65065	19	32	9	CDS		0	0
hsa-miR-661	NM_001293798	DUX4	365	397	0.923077	-32.9	0	8.98954e-06	0.338	-1.44121	-0.835905	-7.65065	19	32	9	CDS		0	0
hsa-miR-6886-3p	XM_011531514	DUX4	416	470	0.846154	-28.3	0	8.98954e-06	0.338	0	0	-5.69428	17	28	6	CDS		0	0
hsa-miR-18a-3p	XM_011531514	DUX4	441	470	0.923077	-24.1	0	8.98954e-06	0.338	0	0	-17.2986	15	29	11	CDS		0	0
hsa-miR-520d-3p	XM_011531514	DUX4	439	470	0.846154	-23.5	0	8.98954e-06	0.338	0	0	-10.7291	16	21	10	CDS		0	0
hsa-miR-520d-3p	NM_001306068	DUX4	366	397	0.923077	-23.5	0	8.98954e-06	0.338	-0.338991	-0.69647	-10.7291	16	21	10	CDS		0	0
hsa-miR-520d-3p	NM_001293798	DUX4	366	397	0.923077	-23.5	0	8.98954e-06	0.338	-0.338991	-0.69647	-10.7291	16	21	10	CDS		0	0
hsa-miR-3651	XM_011531514	DUX4	454	470	0.846154	-20.1	0	8.98954e-06	0.338	0	0	-12.0782	12	16	5	CDS		0	0
hsa-miR-6870-3p	XM_011531514	DUX4	443	470	0.923077	-19.5	0	8.98954e-06	0.338	0	0	-11.4034	18	27	8	CDS		0	0
hsa-miR-3173-5p	XM_011531514	DUX4	443	470	0.846154	-19.1	0	8.98954e-06	0.338	0	0	-10.2836	16	27	9	CDS		0	0
hsa-miR-4448	XM_011531514	DUX4	227	256	0.846154	-23.2	0	9.00368e-06	0.412	0	0	-6.3381	17	29	9	CDS		0	0
hsa-miR-885-3p	XM_011531514	DUX4	236	256	0.923077	-22.9	0	9.00368e-06	0.412	0	0	-10.5488	15	20	8	CDS		0	0
hsa-miR-6862-5p	NM_001306068	DUX4	1125	1144	0.846154	-26.8	0	9.01045e-06	0.338	0.367549	-0.268606	-6.07158	14	17	9	CDS		0	0
hsa-miR-6862-5p	NM_001293798	DUX4	1125	1144	0.846154	-26.8	0	9.01045e-06	0.338	0.367549	-0.268606	-6.07158	14	17	9	CDS		0	0
hsa-miR-4681	NM_001306068	DUX4	1107	1144	0.846154	-22.8	0	9.01045e-06	0.338	-0.299118	-0.592425	-9.87071	14	37	10	CDS		0	0
hsa-miR-4681	NM_001293798	DUX4	1107	1144	0.846154	-22.8	0	9.01045e-06	0.338	-0.299118	-0.592425	-9.87071	14	37	10	CDS		0	0
hsa-miR-6771-5p	XM_011531514	DUX4	224	254	0.846154	-30.8	0	9.25064e-06	0.397	0	0	-10.3164	19	30	8	CDS		0	0
hsa-miR-6084	XM_011531514	DUX4	231	254	0.846154	-25.2	0	9.25064e-06	0.397	0	0	-9.69585	17	23	10	CDS		0	0
hsa-miR-4665-5p	XM_011531514	DUX4	645	667	0.923077	-28.4	0	9.30642e-06	0.294	0	0	-8.53035	17	22	6	3UTR		0	0
hsa-miR-4665-5p	NM_001306068	DUX4	1514	1536	0.846154	-28.4	0	9.30642e-06	0.294	-0.503637	-0.550712	-8.53035	17	22	6	3UTR		0	0
hsa-miR-4665-5p	NM_001293798	DUX4	1378	1400	0.846154	-28.4	0	9.30642e-06	0.294	-0.503637	-0.550712	-8.53035	17	22	6	3UTR		0	0
hsa-miR-6751-5p	XM_011531514	DUX4	628	667	1	-26.4	0	9.30642e-06	0.294	0	0	-9.41815	19	39	12	3UTR		0	0
hsa-miR-2277-3p	NM_001306068	DUX4	1292	1321	0.846154	-28.6	0	9.40081e-06	0.279	-0.192031	-0.913291	-8.4155	17	29	10	3UTR		0	0
hsa-miR-6877-3p	NM_001306068	DUX4	1298	1321	0.923077	-27.9	0	9.40081e-06	0.279	-0.486663	-0.676087	-6.35195	18	23	9	3UTR		0	0
hsa-miR-6757-3p	NM_001306068	DUX4	1297	1321	0.846154	-24.6	0	9.40081e-06	0.279	-0.103511	-0.864079	-6.50069	18	24	12	3UTR		0	0
hsa-miR-25-3p	NM_001306068	DUX4	1301	1321	0.846154	-22.6	0	9.40081e-06	0.279	-0.220377	-0.682976	-5.48126	18	20	16	3UTR		0	0
hsa-miR-1202	NM_001306068	DUX4	836	854	0.846154	-29.9	0	9.6847e-06	0.176	0.168823	-0.380811	-8.82806	17	18	17	CDS		0	0
hsa-miR-1202	NM_001293798	DUX4	836	854	0.846154	-29.9	0	9.6847e-06	0.176	0.168823	-0.380811	-8.82806	17	18	17	CDS		0	0
hsa-miR-3169	NM_001306068	DUX4	829	860	0.846154	-20.5	0	9.73285e-06	0.191	0.0613368	-0.452661	-8.91345	16	21	11	CDS		0	0
hsa-miR-3169	NM_001293798	DUX4	829	860	0.846154	-20.5	0	9.73285e-06	0.191	0.0613368	-0.452661	-8.91345	16	21	11	CDS		0	0
hsa-miR-4726-3p	XM_011531514	DUX4	450	477	0.846154	-26.3	0	9.83913e-06	0.368	0	0	-6.82535	19	27	8	CDS		0	0
hsa-miR-6754-5p	XM_011531514	DUX4	461	477	1	-24.5	0	9.83913e-06	0.368	0	0	-8.84192	14	16	10	CDS		0	0
hsa-miR-30c-1-3p	XM_011531514	DUX4	458	477	0.846154	-20.8	0	9.83913e-06	0.368	0	0	-10.6197	17	19	9	CDS		0	0
hsa-miR-4708-3p	XM_011531514	DUX4	456	477	0.846154	-20.7	0	9.83913e-06	0.368	0	0	-17.7685	14	21	8	CDS		0	0
hsa-miR-3064-5p	NM_001306068	DUX4	814	830	0.846154	-23.9	0	9.91445e-06	0.221	-0.330614	-0.373921	-7.37138	14	16	10	CDS		0	0
hsa-miR-3064-5p	NM_001293798	DUX4	814	830	0.846154	-23.9	0	9.91445e-06	0.221	-0.330614	-0.373921	-7.37138	14	16	10	CDS		0	0
hsa-miR-1233-5p	XM_011531514	DUX4	5	33	0.846154	-28.7	0	9.95628e-06	0.274	0	0	-8.84192	19	28	8	5UTR		0	0
hsa-miR-6088	XM_011531514	DUX4	14	33	0.846154	-26.6	0	9.95628e-06	0.274	0	0	-10.9772	15	19	7	5UTR		0	0
hsa-miR-4481	XM_011531514	DUX4	16	33	0.846154	-23.9	0	9.95628e-06	0.274	0	0	-8.28966	14	17	10	5UTR		0	0
hsa-miR-514b-5p	XM_011531514	DUX4	12	33	0.884615	-19.3	0	9.95628e-06	0.274	0	0	-15.5666	10	12	10	5UTR		0	0
hsa-miR-4757-3p	XM_011531514	DUX4	164	179	0.846154	-20.3	0	9.99671e-06	0.324	0	0	-19.2096	13	15	11	CDS		0	0
hsa-miR-665	XM_011531514	DUX4	10	29	1	-24.6	0	1.0195e-05	0.293	0	0	-10.8357	14	19	8	5UTR		0	0
hsa-miR-4783-5p	XM_011531514	DUX4	439	471	1	-33.2	0	1.02444e-05	0.338	0	0	-6.9696	19	32	8	CDS		0	0
hsa-miR-4783-5p	NM_001306068	DUX4	366	398	0.923077	-33.2	0	1.02444e-05	0.338	-1.51627	-0.691457	-6.9696	19	32	8	CDS		0	0
hsa-miR-4783-5p	NM_001293798	DUX4	366	398	0.923077	-33.2	0	1.02444e-05	0.338	-1.51627	-0.691457	-6.9696	19	32	8	CDS		0	0
hsa-miR-6842-3p	XM_011531514	DUX4	445	471	0.846154	-26.4	0	1.02444e-05	0.338	0	0	-6.50069	16	26	6	CDS		0	0
hsa-miR-216a-3p	XM_011531514	DUX4	613	627	0.846154	-20.8	0	1.05312e-05	0.324	0	0	-16.8091	13	14	13	3UTR		0	0
hsa-miR-2276-3p	XM_011531514	DUX4	399	433	0.846154	-20.2	0	1.05949e-05	0.353	0	0	-8.05661	21	34	8	CDS		0	0
hsa-miR-514a-5p	XM_011531514	DUX4	420	433	0.923077	-17.8	0	1.05949e-05	0.353	0	0	-6.74759	12	13	12	CDS		0	0
hsa-miR-514a-5p	NM_001306068	DUX4	347	360	0.846154	-17.8	0	1.05949e-05	0.353	-1.05962	-1.21687	-6.74759	12	13	12	CDS		0	0
hsa-miR-514a-5p	NM_001293798	DUX4	347	360	0.846154	-17.8	0	1.05949e-05	0.353	-1.05962	-1.21687	-6.74759	12	13	12	CDS		0	0
hsa-miR-6811-3p	NM_001306068	DUX4	1034	1054	0.923077	-28.1	0	1.07214e-05	0.235	-2.22563	-0.699709	-5.69428	17	20	10	CDS		0	0
hsa-miR-6811-3p	NM_001293798	DUX4	1034	1054	0.923077	-28.1	0	1.07214e-05	0.235	-2.22563	-0.699709	-5.69428	17	20	10	CDS		0	0
hsa-miR-628-3p	NM_001306068	DUX4	1454	1474	0.846154	-22.6	0	1.07314e-05	0.353	-1.68641	-0.845031	-5.83853	17	20	12	3UTR		0	0
hsa-miR-557	XM_011531514	DUX4	523	552	0.846154	-27.9	0	1.08033e-05	0.25	0	0	-7.48298	18	21	13	CDS		0	0
hsa-miR-6080	XM_011531514	DUX4	531	552	0.923077	-25.9	0	1.08033e-05	0.25	0	0	-6.9696	18	21	15	CDS		0	0
hsa-miR-3605-3p	XM_011531514	DUX4	522	552	0.846154	-22.9	0	1.08033e-05	0.25	0	0	-5.83853	18	30	8	CDS		0	0
hsa-miR-4738-3p	NM_001306068	DUX4	1063	1081	0.846154	-34.6	0	1.12041e-05	0.265	-1.85725	-0.90837	-13.6656	16	18	11	CDS		0	0
hsa-miR-4738-3p	NM_001293798	DUX4	1063	1081	0.846154	-34.6	0	1.12041e-05	0.265	-1.85725	-0.90837	-13.6656	16	18	11	CDS		0	0
hsa-miR-769-5p	NM_001306068	DUX4	1126	1151	0.923077	-25	0	1.12644e-05	0.368	0.196945	-0.42215	-5.69428	19	25	14	CDS		0	0
hsa-miR-769-5p	NM_001293798	DUX4	1126	1151	0.923077	-25	0	1.12644e-05	0.368	0.196945	-0.42215	-5.69428	19	25	14	CDS		0	0
hsa-miR-6737-5p	NM_001293798	DUX4	865	907	0.846154	-28.4	0	1.13825e-05	0.25	-0.503843	-0.175102	-6.51454	15	37	8	CDS		0	0
hsa-miR-4728-5p	NM_001306068	DUX4	892	915	0.846154	-28.9	0	1.15908e-05	0.221	-1.14726	-0.363095	-10.6609	19	23	10	CDS		0	0
hsa-miR-4728-5p	NM_001293798	DUX4	892	915	0.846154	-28.9	0	1.15908e-05	0.221	-1.14726	-0.363095	-10.6609	19	23	10	CDS		0	0
hsa-miR-6779-5p	XM_011531514	DUX4	158	180	0.846154	-27.7	0	1.16767e-05	0.338	0	0	-12.8812	16	22	6	CDS		0	0
hsa-miR-1226-5p	XM_011531514	DUX4	152	185	0.846154	-28.3	0	1.17187e-05	0.324	0	0	-9.04541	21	33	5	CDS		0	0
hsa-miR-4289	XM_011531514	DUX4	168	185	0.923077	-20.6	0	1.17187e-05	0.324	0	0	-13.2226	12	17	9	CDS		0	0
hsa-miR-3678-3p	XM_011531514	DUX4	168	185	1	-20.2	0	1.17187e-05	0.324	0	0	-7.23614	15	17	11	CDS		0	0
hsa-miR-3678-3p	NM_001306068	DUX4	95	112	1	-20.2	0	1.17187e-05	0.324	-0.681612	-0.592338	-7.23614	15	17	11	CDS		0	0
hsa-miR-3678-3p	NM_001293798	DUX4	95	112	1	-20.2	0	1.17187e-05	0.324	-0.681612	-0.592338	-7.23614	15	17	11	CDS		0	0
hsa-miR-4727-3p	XM_011531514	DUX4	12	34	0.846154	-19.1	0	1.17383e-05	0.27	0	0	-9.15487	13	17	6	5UTR		0	0
hsa-miR-7108-5p	XM_011531514	DUX4	7	30	0.923077	-27	0	1.20529e-05	0.288	0	0	-11.7131	15	23	7	5UTR		0	0
hsa-miR-504-3p	XM_011531514	DUX4	11	30	0.923077	-24.8	0	1.20529e-05	0.288	0	0	-8.99427	17	19	10	5UTR		0	0
hsa-miR-1294	XM_011531514	DUX4	10	30	0.923077	-20	0	1.20529e-05	0.288	0	0	-8.23228	15	20	9	5UTR		0	0
hsa-miR-6081	XM_011531514	DUX4	11	31	0.846154	-26.5	0	1.2055e-05	0.283	0	0	-6.98372	17	20	12	5UTR		0	0
hsa-miR-612	NM_001306068	DUX4	64	108	0.846154	-31.3	0	1.20914e-05	0.338	-0.708834	-0.582486	-11.0886	21	44	10	CDS		0	0
hsa-miR-612	NM_001293798	DUX4	64	108	0.846154	-31.3	0	1.20914e-05	0.338	-0.708834	-0.582486	-11.0886	21	44	10	CDS		0	0
hsa-miR-6501-5p	XM_011531514	DUX4	158	181	0.923077	-25.8	0	1.20914e-05	0.338	0	0	-10.6702	18	23	7	CDS		0	0
hsa-miR-6792-5p	XM_011531514	DUX4	151	181	0.846154	-24.2	0	1.20914e-05	0.338	0	0	-9.26259	16	30	5	CDS		0	0
hsa-miR-648	XM_011531514	DUX4	164	181	0.846154	-21.5	0	1.20914e-05	0.338	0	0	-9.93288	14	17	10	CDS		0	0
hsa-let-7e-5p	NM_001306068	DUX4	1017	1029	0.846154	-17.8	0	1.25993e-05	0.206	-0.236126	-1.46841	-7.16235	11	12	11	CDS		0	0
hsa-let-7e-5p	NM_001293798	DUX4	1017	1029	0.846154	-17.8	0	1.25993e-05	0.206	-0.236126	-1.46841	-7.16235	11	12	11	CDS		0	0
hsa-miR-5194	XM_011531514	DUX4	236	257	0.923077	-26.2	0	1.27164e-05	0.397	0	0	-8.05823	17	21	9	CDS		0	0
hsa-miR-5194	NM_001306068	DUX4	163	184	0.923077	-26.2	0	1.27164e-05	0.397	-0.190112	-0.85413	-8.05823	17	21	9	CDS		0	0
hsa-miR-5194	NM_001293798	DUX4	163	184	0.923077	-26.2	0	1.27164e-05	0.397	-0.190112	-0.85413	-8.05823	17	21	9	CDS		0	0
hsa-miR-4758-5p	XM_011531514	DUX4	13	32	0.923077	-29.6	0	1.27224e-05	0.279	0	0	-8.10047	17	19	14	5UTR		0	0
hsa-miR-296-3p	XM_011531514	DUX4	10	32	0.846154	-26.5	0	1.27224e-05	0.279	0	0	-9.48157	17	22	7	5UTR		0	0
hsa-miR-6126	XM_011531514	DUX4	16	32	1	-20.9	0	1.27224e-05	0.279	0	0	-7.64793	13	16	10	5UTR		0	0
hsa-miR-375	XM_011531514	DUX4	286	307	0.846154	-22.3	0	1.28154e-05	0.338	0	0	-9.04737	17	21	7	CDS		0	0
hsa-miR-5002-3p	XM_011531514	DUX4	292	307	0.846154	-18.8	0	1.28154e-05	0.338	0	0	-6.46361	13	15	10	CDS		0	0
hsa-miR-5002-3p	NM_001293798	DUX4	219	234	0.923077	-18.8	0	1.28154e-05	0.338	-0.693678	-0.455813	-6.46361	13	15	10	CDS		0	0
hsa-miR-3651	XM_011531514	DUX4	604	651	0.846154	-25.2	0	1.29741e-05	0.279	0	0	-11.8602	17	23	8	3UTR		0	0
hsa-miR-6510-5p	XM_011531514	DUX4	585	606	1	-23.8	0	1.30878e-05	0.353	0	0	-10.977	17	21	12	3UTR		0	0
hsa-miR-198	XM_011531514	DUX4	588	606	1	-20.5	0	1.30878e-05	0.353	0	0	-7.47102	16	18	12	3UTR		0	0
hsa-miR-6789-5p	NM_001306068	DUX4	1002	1026	0.846154	-42.4	0	1.32888e-05	0.221	-0.192382	-1.5442	-6.78424	21	24	10	CDS		0	0
hsa-miR-6789-5p	NM_001293798	DUX4	1002	1026	0.846154	-42.4	0	1.32888e-05	0.221	-0.192382	-1.5442	-6.78424	21	24	10	CDS		0	0
hsa-miR-6500-5p	NM_001306068	DUX4	442	463	1	-25.3	0	1.36343e-05	0.265	-0.832302	-0.618016	-14.1825	16	21	7	CDS		0	0
hsa-miR-6500-5p	NM_001293798	DUX4	442	463	1	-25.3	0	1.36343e-05	0.265	-0.832302	-0.618016	-14.1825	16	21	7	CDS		0	0
hsa-miR-18a-5p	NM_001306068	DUX4	1217	1233	0.820513	-20	0	1.36416e-05	0.338	0.067586	-0.871953	-7.57093	14	16	9	CDS		0	0
hsa-miR-18a-5p	NM_001293798	DUX4	1217	1233	0.820513	-20	0	1.36416e-05	0.338	0.067586	-0.871953	-7.57093	14	16	9	CDS		0	0
hsa-miR-18b-5p	NM_001306068	DUX4	1215	1233	0.820513	-19.2	0	1.36416e-05	0.338	0.067586	-0.871953	-7.57093	14	18	7	CDS		0	0
hsa-miR-18b-5p	NM_001293798	DUX4	1215	1233	0.820513	-19.2	0	1.36416e-05	0.338	0.067586	-0.871953	-7.57093	14	18	7	CDS		0	0
hsa-miR-6775-3p	XM_011531514	DUX4	451	472	0.923077	-27.5	0	1.38072e-05	0.353	0	0	-5.71431	18	21	9	CDS		0	0
hsa-miR-1295b-3p	XM_011531514	DUX4	452	472	0.846154	-22.6	0	1.38072e-05	0.353	0	0	-12.2069	14	20	7	CDS		0	0
hsa-miR-370-5p	XM_011531514	DUX4	436	472	0.846154	-22.3	0	1.38072e-05	0.353	0	0	-5.33701	18	24	12	CDS		0	0
hsa-miR-370-5p	NM_001306068	DUX4	376	399	0.846154	-21.9	0	1.38072e-05	0.353	-1.48683	-0.709754	-5.33701	18	23	12	CDS		0	0
hsa-miR-370-5p	NM_001293798	DUX4	376	399	0.846154	-21.9	0	1.38072e-05	0.353	-1.48683	-0.709754	-5.33701	18	23	12	CDS		0	0
hsa-miR-8079	XM_011531514	DUX4	454	472	0.923077	-20.9	0	1.38072e-05	0.353	0	0	-11.0054	15	18	12	CDS		0	0
hsa-miR-124-3p	XM_011531514	DUX4	430	472	0.923077	-20.6	0	1.38072e-05	0.353	0	0	-9.54977	15	42	11	CDS		0	0
hsa-miR-124-3p	NM_001306068	DUX4	357	399	0.846154	-20.6	0	1.38072e-05	0.353	-2.27944	-1.05538	-9.54977	15	42	11	CDS		0	0
hsa-miR-124-3p	NM_001293798	DUX4	357	399	0.846154	-20.6	0	1.38072e-05	0.353	-2.27944	-1.05538	-9.54977	15	42	11	CDS		0	0
hsa-miR-4465	XM_011531514	DUX4	782	806	0.846154	-19.5	0	1.38729e-05	0.588	0	0	-11.3313	18	24	8	3UTR		0	0
hsa-miR-6789-3p	NM_001293798	DUX4	1260	1287	0.923077	-30.9	0	1.38953e-05	0.338	-0.821542	-1.20498	-7.91236	19	27	11	CDS		0	0
hsa-miR-6734-5p	XM_011531514	DUX4	569	605	0.846154	-20.5	0	1.39792e-05	0.353	0	0	-6.23056	20	36	9	3UTR		0	0
hsa-miR-302a-3p	NM_001306068	DUX4	1214	1232	1	-21.5	0	1.46771e-05	0.324	-0.682321	-0.705614	-8.03672	15	18	11	CDS		0	0
hsa-miR-302c-3p	NM_001306068	DUX4	1193	1232	1	-20.2	0	1.46771e-05	0.324	-0.498594	-0.69774	-8.03672	15	20	11	CDS		0	0
hsa-miR-302d-3p	NM_001306068	DUX4	1215	1232	0.923077	-18.9	0	1.46771e-05	0.324	-0.682321	-0.705614	-8.03672	16	17	16	CDS		0	0
hsa-miR-302b-3p	NM_001306068	DUX4	1215	1232	0.846154	-16.3	0	1.46771e-05	0.324	0.0350901	-0.870969	-8.03672	11	13	11	CDS		0	0
hsa-miR-302a-3p	NM_001293798	DUX4	1214	1232	1	-21.5	0	1.46794e-05	0.324	-0.682321	-0.705614	-8.03672	15	18	11	CDS		0	0
hsa-miR-302c-3p	NM_001293798	DUX4	1193	1232	1	-20.2	0	1.46794e-05	0.324	-0.498594	-0.69774	-8.03672	15	20	11	CDS		0	0
hsa-miR-302d-3p	NM_001293798	DUX4	1215	1232	0.923077	-18.9	0	1.46794e-05	0.324	-0.682321	-0.705614	-8.03672	16	17	16	CDS		0	0
hsa-miR-302b-3p	NM_001293798	DUX4	1215	1232	0.846154	-16.3	0	1.46794e-05	0.324	0.0350901	-0.870969	-8.03672	11	13	11	CDS		0	0
hsa-miR-4329	XM_011531514	DUX4	249	266	0.923077	-21.9	0	1.53028e-05	0.397	0	0	-11.2592	14	17	9	CDS		0	0
hsa-miR-4309	XM_011531514	DUX4	249	266	1	-20	0	1.53028e-05	0.397	0	0	-8.37017	14	17	6	CDS		0	0
hsa-miR-28-3p	XM_011531514	DUX4	246	266	0.846154	-19.7	0	1.53028e-05	0.397	0	0	-11.6077	16	20	8	CDS		0	0
hsa-miR-7843-5p	XM_011531514	DUX4	442	473	0.846154	-24.7	0	1.54916e-05	0.338	0	0	-12.9703	17	31	7	CDS		0	0
hsa-miR-4751	XM_011531514	DUX4	441	473	0.846154	-24	0	1.54916e-05	0.338	0	0	-10.3302	16	23	9	CDS		0	0
hsa-miR-589-5p	XM_011531514	DUX4	456	473	0.923077	-19.2	0	1.54916e-05	0.338	0	0	-11.6052	15	17	12	CDS		0	0
hsa-miR-4448	XM_011531514	DUX4	151	182	0.846154	-22.6	0	1.56859e-05	0.338	0	0	-8.65174	16	31	5	CDS		0	0
hsa-miR-431-5p	XM_011531514	DUX4	164	182	0.923077	-19.4	0	1.56859e-05	0.338	0	0	-9.9868	15	18	11	CDS		0	0
hsa-miR-3122	NM_001306068	DUX4	1209	1240	0.846154	-21.3	0	1.5769e-05	0.338	0.0900827	-0.832583	-10.8292	17	31	11	CDS		0	0
hsa-miR-3186-5p	XM_011531514	DUX4	453	475	0.846154	-21.4	0	1.63103e-05	0.353	0	0	-10.9014	15	22	8	CDS		0	0
hsa-miR-889-5p	NM_001293798	DUX4	1110	1131	0.923077	-21.1	0	1.64342e-05	0.324	-0.477267	-0.596362	-6.51454	18	21	10	CDS		0	0
hsa-miR-1229-5p	NM_001306068	DUX4	748	779	0.846154	-31.1	0	1.70984e-05	0.25	-0.437351	-0.548134	-5.49511	23	31	9	CDS		0	0
hsa-miR-1229-5p	NM_001293798	DUX4	748	779	0.846154	-31.1	0	1.70984e-05	0.25	-0.437351	-0.548134	-5.49511	23	31	9	CDS		0	0
hsa-miR-4461	XM_011531514	DUX4	164	183	0.846154	-20.1	0	1.75201e-05	0.324	0	0	-18.804	14	19	8	CDS		0	0
hsa-miR-3137	NM_001306068	DUX4	1053	1082	0.923077	-28.9	0	1.80223e-05	0.25	-2.51959	-0.923134	-10.1906	19	29	9	CDS		0	0
hsa-miR-3137	NM_001293798	DUX4	1053	1082	0.923077	-28.9	0	1.80223e-05	0.25	-2.51959	-0.923134	-10.1906	19	29	9	CDS		0	0
hsa-miR-8073	NM_001306068	DUX4	1057	1082	0.846154	-27.1	0	1.80223e-05	0.25	-2.02746	-0.761717	-10.4754	17	25	6	CDS		0	0
hsa-miR-8073	NM_001293798	DUX4	1057	1082	0.846154	-27.1	0	1.80223e-05	0.25	-2.02746	-0.761717	-10.4754	17	25	6	CDS		0	0
hsa-miR-6726-5p	XM_011531514	DUX4	607	628	1	-25.3	0	1.82514e-05	0.324	0	0	-11.3543	15	21	9	3UTR		0	0
hsa-miR-4661-5p	XM_011531514	DUX4	597	628	0.923077	-24.4	0	1.82514e-05	0.324	0	0	-12.4228	15	18	13	3UTR		0	0
hsa-miR-6746-5p	XM_011531514	DUX4	231	260	0.923077	-28.9	0	1.83563e-05	0.412	0	0	-10.7522	18	29	10	CDS		0	0
hsa-miR-6746-5p	NM_001306068	DUX4	158	187	0.923077	-28.9	0	1.83563e-05	0.412	-0.215134	-1.10325	-10.7522	18	29	10	CDS		0	0
hsa-miR-6746-5p	NM_001293798	DUX4	158	187	0.923077	-28.9	0	1.83563e-05	0.412	-0.215134	-1.10325	-10.7522	18	29	10	CDS		0	0
hsa-miR-3622b-3p	XM_011531514	DUX4	241	260	0.846154	-24.3	0	1.83563e-05	0.412	0	0	-9.68502	14	19	5	CDS		0	0
hsa-miR-1184	XM_011531514	DUX4	233	260	0.923077	-19.1	0	1.83563e-05	0.412	0	0	-12.2565	17	27	10	CDS		0	0
hsa-miR-4283	XM_011531514	DUX4	679	695	0.826923	-25.3	0	1.84317e-05	0.382	0	0	-5.33701	15	16	15	3UTR		0	0
hsa-miR-4725-3p	XM_011531514	DUX4	661	695	0.846154	-21.8	0	1.84317e-05	0.382	0	0	-7.23797	17	34	10	3UTR		0	0
hsa-miR-4761-3p	XM_011531514	DUX4	648	695	0.846154	-21.6	0	1.84317e-05	0.382	0	0	-8.28966	17	47	8	3UTR		0	0
hsa-miR-4537	XM_011531514	DUX4	663	695	0.846154	-21.2	0	1.84317e-05	0.382	0	0	-8.16179	19	32	12	3UTR		0	0
hsa-miR-3929	XM_011531514	DUX4	664	695	0.846154	-20	0	1.84317e-05	0.382	0	0	-9.08433	16	20	6	3UTR		0	0
hsa-miR-3153	XM_011531514	DUX4	681	695	0.846154	-19.4	0	1.84317e-05	0.382	0	0	-11.7829	11	14	7	3UTR		0	0
hsa-miR-1304-5p	XM_011531514	DUX4	656	695	1	-19.4	0	1.84317e-05	0.382	0	0	-8.81344	12	14	12	3UTR		0	0
hsa-miR-1304-5p	NM_001306068	DUX4	1538	1564	0.923077	-19.4	0	1.84317e-05	0.382	-0.0417799	-0.519625	-8.81344	12	14	12	3UTR		0	0
hsa-miR-1304-5p	NM_001293798	DUX4	1402	1428	0.923077	-19.4	0	1.84317e-05	0.382	-0.0417799	-0.519625	-8.81344	12	14	12	3UTR		0	0
hsa-miR-2278	NM_001306068	DUX4	626	656	0.846154	-28.1	0	1.89489e-05	0.221	-0.350164	-1.06979	-9.54656	18	30	10	CDS		0	0
hsa-miR-2278	NM_001293798	DUX4	626	656	0.846154	-28.1	0	1.89489e-05	0.221	-0.350164	-1.06979	-9.54656	18	30	10	CDS		0	0
hsa-miR-1301-5p	XM_011531514	DUX4	1	17	0.846154	-18.1	0	1.90734e-05	0.239	0	0	-6.4269	12	16	5	5UTR		0	0
hsa-miR-6867-5p	XM_011531514	DUX4	589	608	1	-21.4	0	1.95537e-05	0.338	0	0	-12.175	17	19	13	3UTR		0	0
hsa-miR-6851-5p	XM_011531514	DUX4	622	647	0.846154	-28.1	0	2.00266e-05	0.265	0	0	-10.4628	18	25	7	3UTR		0	0
hsa-miR-6851-5p	NM_001306068	DUX4	1491	1516	0.846154	-28.1	0	2.00266e-05	0.265	-1.04543	-0.785416	-10.4628	18	25	7	3UTR		0	0
hsa-miR-6851-5p	NM_001293798	DUX4	1355	1380	0.846154	-28.1	0	2.00266e-05	0.265	-1.04543	-0.785416	-10.4628	18	25	7	3UTR		0	0
hsa-miR-3150a-3p	XM_011531514	DUX4	604	633	1	-23.9	0	2.01736e-05	0.294	0	0	-7.61527	17	29	10	3UTR		0	0
hsa-miR-6817-5p	XM_011531514	DUX4	571	607	0.846154	-23.6	0	2.04612e-05	0.353	0	0	-6.73374	20	36	11	3UTR		0	0
hsa-miR-5699-5p	XM_011531514	DUX4	587	607	0.846154	-19.2	0	2.04612e-05	0.353	0	0	-10.7522	15	20	10	3UTR		0	0
[truncated: 792 more rows]
