# Supplementary material for: Human miRNA miR-675 inhibits DUX4 expression and may be exploited as a potential treatment for Facioscapulohumeral muscular dystrophy
Source: Nat Commun. 2021 Dec 8;12:7128. doi: 10.1038/s41467-021-27430-1 (PMC8654987; doi:10.1038/s41467-021-27430-1)
Supplement: Supplementary file 8 — Supplemental Data 5 [file 41467_2021_27430_MOESM8_ESM.xlsx]

## Sheet: Sheet1
	Quantification (percent change) of endogenous miR-675-5p, transfected DUX4 and endogenous TRIM43 from HEK293 cells treated with the three listed drug regimens, using droplet digital PCR (ddPCR).
						+ anti-miR-675 (300 nM)	+ CMV.DUX4-miR-675Res
		Concentration (µM)	miR-675-5p	DUX4	TRIM43	TRIM43	TRIM43
			(% increase)	(% decrease)	(% decrease)	(% increase)	(% decrease)
	β-Estradiol	10	21±03
			(P=0.9281, ANOVA, N=3 independent experiments)
		20	96±20
			(P=0.0184, ANOVA, N=3 independent experiments)
	β-Estradiol+MPA	10 each	267±24	85±1	60±2	43±2
			(P<0.0001, ANOVA, N=3 independent experiments)	(P<0.0001, ANOVA, N=3 independent experiments)	(P<0.0001, ANOVA, N=3 independent experiments)	(P<0.0001, ANOVA, N=3 independent experiments)
		20 each	253±9	86±1	71±1
			(P<0.0001, ANOVA, N=3 independent experiments)	(P<0.0001, ANOVA, N=3 independent experiments)	(P<0.0001, ANOVA, N=3 independent experiments)
	Melatonin	20	241±28	90±1	53±2	43±2
			(P<0.0001, ANOVA, N=3 independent experiments)	(P<0.0001, ANOVA, N=3 independent experiments)	(P<0.0001, ANOVA, N=3 independent experiments)	(P<0.0001, ANOVA, N=3 independent experiments)
		40	250±31	92±1	57±2		-2.6±8.7
			(P<0.0001, ANOVA, N=3 independent experiments)	(P<0.0001, ANOVA, N=3 independent experiments)	(P<0.0001, ANOVA, N=3 independent experiments)		(P=0.9927, ANOVA, N=3 independent experiments)
