# Supplementary material for: Human miRNA miR-675 inhibits DUX4 expression and may be exploited as a potential treatment for Facioscapulohumeral muscular dystrophy
Source: Nat Commun. 2021 Dec 8;12:7128. doi: 10.1038/s41467-021-27430-1 (PMC8654987; doi:10.1038/s41467-021-27430-1)
Supplement: Supplementary file 10 — Source Data [file 41467_2021_27430_MOESM10_ESM.xlsx]

## Sheet: Key
	****All replicates shown in this excel sheet are independent replicates

## Sheet: Figure 1b
Relative Luciferase activity
	RenLuc + U6.mir-675			RenLuc-DUX4-FL+U6.mir-675			RenLuc-DUX4-FL+U6.miLacZ			DUX4 ORF+U6.mir-675			DUX4 3'UTR+U6.mir-675			RenLuc-DUX4-FL+CMV.H19			RenLuc-DUX4-FL+U6.miDUX4.405
	Mean of Replicate 1	Mean of Replicate 2	Mean of Replicate 3	Mean of Replicate 1	Mean of Replicate 2	Mean of Replicate 3	Mean of Replicate 1	Mean of Replicate 2	Mean of Replicate 3	Mean of Replicate 1	Mean of Replicate 2	Mean of Replicate 3	Mean of Replicate 1	Mean of Replicate 2	Mean of Replicate 3	Mean of Replicate 1	Mean of Replicate 2	Mean of Replicate 3	Mean of Replicate 1	Mean of Replicate 2	Mean of Replicate 3
Relative Luciferase activity	0.987184	1.0646	0.948221	0.651662	0.651423	0.6756	1.0151	0.980908	1.00399	0.61	0.705	0.64	0.846097	0.763249	0.681529	0.669134	0.6254	0.623625	0.17625	0.20375	0.23325

## Sheet: Figure 1c
Relative Luciferase activity
	U6.miLacZ				CMV.H19				U6.miR-675 (10:1)				U6.miR-675 (20:1)				U6.miR-675 (40:1)				H1.miR-675 (10:1)				H1.miR-675 (20:1)				H1.miR-675 (40:1)				U6.miDUX4.405
	Mean of Replicate 1	Mean of Replicate 2	Mean of Replicate 3	Mean of Replicate 4	Mean of Replicate 1	Mean of Replicate 2	Mean of Replicate 3	Mean of Replicate 4	Mean of Replicate 1	Mean of Replicate 2	Mean of Replicate 3	Mean of Replicate 4	Mean of Replicate 1	Mean of Replicate 2	Mean of Replicate 3	Mean of Replicate 4	Mean of Replicate 1	Mean of Replicate 2	Mean of Replicate 3	Mean of Replicate 4	Mean of Replicate 1	Mean of Replicate 2	Mean of Replicate 3	Mean of Replicate 4	Mean of Replicate 1	Mean of Replicate 2	Mean of Replicate 3	Mean of Replicate 4	Mean of Replicate 1	Mean of Replicate 2	Mean of Replicate 3	Mean of Replicate 4	Mean of Replicate 1	Mean of Replicate 2	Mean of Replicate 3	Mean of Replicate 4
Relative Luciferase activity	0.992019	1.03818	0.969798	0.983421	0.621892	0.6158	0.5858	0.62482	0.768749	0.748696	0.8048	0.75372	0.72118	0.6925	0.771333	0.6589	0.651662	0.662564	0.634667	0.697333	0.648154	0.638304	0.53896	0.480205	0.647286	0.671045	0.468111	0.66139	0.446921	0.506447	0.465791	0.378207	0.174334	0.18	0.234667	0.228667

## Sheet: Figure 1d
ddPCR quantification of DUX4
	DUX4+milacZ			DUX4+miR-675
	Replicate 1	Replicate 2	Replicate 3	Replicate 1	Replicate 2	Replicate 3
Copies of DUX4 mRNA/uL	254.08	265.78	242.38	72.53	78.15	66.91

## Sheet: Figure 2b
	Target site (TS) concentration (uM)	TS neg. ctrl			TS527			TS649			Pita site 668			Pita site 754			Pita site 780			Pita site 1004			Pita site 1340			TS1471
		Mean of Replicate 1	Mean of Replicate 2	Mean of Replicate 3	Mean of Replicate 1	Mean of Replicate 2	Mean of Replicate 3	Mean of Replicate 1	Mean of Replicate 2	Mean of Replicate 3	Mean of Replicate 1	Mean of Replicate 2	Mean of Replicate 3	Mean of Replicate 1	Mean of Replicate 2	Mean of Replicate 3	Mean of Replicate 1	Mean of Replicate 2	Mean of Replicate 3	Mean of Replicate 1	Mean of Replicate 2	Mean of Replicate 3	Mean of Replicate 1	Mean of Replicate 2	Mean of Replicate 3	Mean of Replicate 1	Mean of Replicate 2	Mean of Replicate 3
	0	0	0	0	0	0	0.97	30.77	30.41	0	0	0	0	0	0	0	0	0	0	0	0	70	0	0	10.8	46	2	0
	0.1	58.3967	54.0541	63.625							0	0	0				0	0	0	0	0	0
	0.25	0	0	0							0	0	0				0	0	0	3.42268	0	0
	0.5	0	0	0							0	0	24.5356				0	0	0	0	0	0
	1	26.9289	9.32613	26.8631	0	0	0	39.55	89.09	0	0	5.99956	3.04117				17.7395	12.375	18.1427	0	0	0	0	32.7	0	132.88	120.1	138.4
	2	0	0	0	0	0	13.09	65.3	40.81	0	0	0	0	0	0	0	114.446	113.039	103.837	11.0743	9.73857	15.951	7.64806	0	0	257.9	174.1	284
	5	28.8608	33.9485	38.5765	0	37.56	1.83	5.22	9.63	18.79	0	0	0	0	19.1911	19.7308	233.486	249.921	266.329	12.5198	15	76	0	0	0	252.8	279.4	215.9
	10	9.41753	24.6527	39.6416	0	0	0	64.65	0	77.34	48.8307	29.5955	49.9747	74.7404	73.0445	76.8045	349.107	374.128	511.138	59	46	11	0	0	35.7	386.1	513.6	359.1
	20	59.8345	78.4218	98.2756	48.74	0	0	157.53	127.49	122.6	80.0157	79.9483	83.9578	72.7027	70.6612	72.532	588.62	631.166	610.774	63.5813	32.7128	14	0	0	9.10612	539.9	425.8	533.5
	40	156.764	151.611	140.646	21.31	169.8	0	183.64	274.16	179.79	130.81	117.929	136.453	123.781	124.623	110.857	718.15	695.971	726.499	193.85	167.229	234	58.7135	93.3579	69.9678	587.9	623.6	553.6
	80	315.72	308.265	310.482	110.43	130.84	57.32	245.64	197.08	200.33	210.389	220.933	216.08	136.455	93.7126	114.98	561.233	577.536	528.92	357.145	325.922	110	198.973	174.584	138.9	206.7	380.8	392.6

## Sheet: Figure 3a
Western blot quantification
	U6.milacZ				U6.miDUX4.405						U6.miR-675					CMV.H19					CMV.miR-675				H1.miR-675						U6.miR-675-3p					U6.miR-675-5p					miR-675-5p mimic			miR- ctrl mimic
	Replicate 1	Replicate 2	Replicate 3	Replicate 4	Replicate 1	Replicate 2	Replicate 3	Replicate 4	Replicate 5	Replicate 6	Replicate 1	Replicate 2	Replicate 3	Replicate 4	Replicate 5	Replicate 1	Replicate 2	Replicate 3	Replicate 4	Replicate 5	Replicate 1	Replicate 2	Replicate 3	Replicate 4	Replicate 1	Replicate 2	Replicate 3	Replicate 4	Replicate 5	Replicate 6	Replicate 1	Replicate 2	Replicate 3	Replicate 4	Replicate 5	Replicate 1	Replicate 2	Replicate 3	Replicate 4	Replicate 5	Replicate 1	Replicate 2	Replicate 3	Replicate 1	Replicate 2	Replicate 3	Replicate 4	Replicate 5	Replicate 6
DUX4 protein levels (%) relative to milacZ sample	98.3235	87.6	100	100	0.830678	0.511453	26.983	4.48153	2.70032	7.00131	40.6847	62.6192	67.8	47.8757	29.1544	77.381	61.4	74.4846	42.1386	59.6631	21.5267	56.4	44.6652	58.1773	1.29484	3.84212	2.2	15.4504	26.2204	2.00739	72.7485	107.037	85.0144	72.9274	89.5585	54.1193	55.5558	56.1	57.4512	55.0422	50.3044	56.9	78.7681	110	105	112	98.8	125	117.308

## Sheet: Figure 3b
Western blot quantification
	U6t6			U6.miDUX4.405			U6.miR-675			CMV.miR-675		U6.miR-675-3p			H1.miR-675			U6.milacZ			CMV.H19
	Replicate 1	Replicate 2	Replicate 3	Replicate 1	Replicate 2	Replicate 3	Replicate 1	Replicate 2	Replicate 3	Replicate 1	Replicate 2	Replicate 1	Replicate 2	Replicate 3	Replicate 1	Replicate 2	Replicate 3	Replicate 1	Replicate 2	Replicate 3	Replicate 1	Replicate 2
DUX4 protein levels (%) relative to milacZ sample	100	143.609	100	0.511453	10.1061	26.6577	105.192	112.235	144.989	89.2228	121.246	118.935	84.4213	111.723	153.972	67.2053	101.408	139.294	150.535	100	95.2555	117.453
Relative luciferase activity
	U6.miLacZ			H1.mir-675/DUX4 ORF-mir-675Res (1:1)			H1.mir-675/DUX4 ORF-mir-675Res (2:1)			H1.mir-675/DUX4 ORF-mir-675Res (4:1)			H1.mir-675/DUX4 ORF-mir-675Res (8:1)			H1.mir-675/DUX4 ORF-mir-675Res (14:1)			U6.miDUX4.405
	Mean of Replicate 1	Mean of Replicate 2	Mean of Replicate 3	Mean of Replicate 1	Mean of Replicate 2	Mean of Replicate 3	Mean of Replicate 1	Mean of Replicate 2	Mean of Replicate 3	Mean of Replicate 1	Mean of Replicate 2	Mean of Replicate 3	Mean of Replicate 1	Mean of Replicate 2	Mean of Replicate 3	Mean of Replicate 1	Mean of Replicate 2	Mean of Replicate 3	Mean of Replicate 1	Mean of Replicate 2	Mean of Replicate 3
Relative luciferase activity	1.13092	1.07006	0.92994	1.14256	1.23714	1.47788	1.23725	1.38719	1.30705	1.05699	1.04957	1.28588	0.925838	0.903252	1.00664	0.721303	0.830431	0.918067	0.213158	0.234973	0.259785

## Sheet: Figure 4a
Cell viability assay in HEK293 cell
	Cell viability (%)
Time (Hours)	DUX4 + PciNeo			DUX4 + U6.miDUX4.405			DUX4 + H1-miR-675			No DUX4
	Mean of Replicate 1	Mean of Replicate 2	Mean of Replicate 3	Mean of Replicate 1	Mean of Replicate 2	Mean of Replicate 3	Mean of Replicate 1	Mean of Replicate 2	Mean of Replicate 3	Mean of Replicate 1	Mean of Replicate 2	Mean of Replicate 3
14	88.0503	90.7209	86.1768	92.9618	97.9454	94.7717	94.449	80.1058	94.0775	92.4856	94.3004	92.8056
24	92.7786	92.6184	93.3744	96.7586	96.0898	95.5087	93.3379	91.3918	93.466	93.6754	96.3656	97.2599
48	71.644	70.8423	71.564	87.1227	88.5459	87.7437	84.9659	83.6653	86.6995	92.7802	96.766	91.8744
62	33.5954	34.1941	36.7996	81.0036	80	78.791	78.1809	76.7824	81.1333	93.1723	93.75	92.7275

## Sheet: Figure 4b
Caspase 3/7 assay
	U6-milacZ			U6-miDUX4.405			CMV-H19			H1-mir675			No DUX4
	Mean of Replicate 1	Mean of Replicate 2	Mean of Replicate 3	Mean of Replicate 1	Mean of Replicate 2	Mean of Replicate 3	Mean of Replicate 1	Mean of Replicate 2	Mean of Replicate 3	Mean of Replicate 1	Mean of Replicate 2	Mean of Replicate 3	Mean of Replicate 1	Mean of Replicate 2	Mean of Replicate 3
Caspase 3/7 activity (RLU)	221109	201231	220112	114712	109459	110653	162052	165191	160961	135798	146693	144355	93836	97452	97674

## Sheet: Figure 5a
	Alkaline comet assay
	No DUX4 (Replicate 1 and 2)	U6.milacZ (Replicate 1 and 2)	U6.miDUX4.405 (Replicate 1 and 2)	H1-miR-675 (Replicate 1 and 2)	DUX4HOX1 (Replicate 1 and 2)
	0.148408	0	0	0	0
	0	0	0.081136	0	0
	0	0	0.110346	0	0
	0.078823	0	0.091402	0	0
	0.137322	0.239264	0.117873	0	0.034183
	0.252732	0.143274	0.090769	0.111994	0
	0.141449	0.16568	0.11558	0	0.07514
	0.189072	0.201991	0.289904	0.17481	0.148509
	0.139821	0.683126	0.210469	0.182049	0
	0.278786	0.596118	0.059978	0.165636	0
	0.362823	0.447553	0.110623	0.334927	0
	0.320252	0.369355	0.134032	0.13817	0.210639
	0.292661	0.408587	0.099951	0.288162	0
	0.240825	0.13521	0.272083	0.270087	0.148642
	0.387741	0.982383	0.14191	0.496172	0
	0.282704	0.814007	0.1512	0.350225	0.138444
	0.376302	1.14096	0.149237	0.422272	0
	0.4558	6.41459	0.298763	0.471431	0
	0.142916	7.91094	0.241346	0.439041	0
	0.393186	11.1873	0.168144	0.423722	0.177527
	0.39973	12.4233	0.40315	0	0.180541
	0.325986	7.5849	0.181915	0.459946	0.103481
	1.94759	28.4393	0.324309	0.484251	0.141855
	0.425752	50.6074	0.356791	0.433448	0.322612
	0.413284	72.1615	0.295	0.575519	0.188786
	0.338848	102.512	0.380224	0.540393	0.347302
	0.23764	109.831	0.386775	0.838699	0.628921
	0.333542	157.481	0.33758	0.543982	0.435184
	0.399458	142.491	0.218507	0.836183	0.141574
	0.435193	157.766	0.475427	0.856877	0.428423
	0.559143		0.548502	0.981576	0.453501
	0.477141		0.470527	0.97781	0.451863
	0.244668		1.32661	1.20606	0.193617
	0.485403		1.14399	0	0.207928
	0.490002		3.2797	13.2359	0.567933
	0.585378		5.12746	157.766	0.578198
	0.545987		157.766		0.41584
	0.428004				0.404404
	0.535676				3.87099
	0.469226
	0.549456
	0.703731
	0.677036
	0.71811
	0.683932
	0.746853
	0.711108
	0.522121
	0.510393
	0.705722
	0.867522
	0.926154
	0.371503
	0.803014
	1.56618
	1.32692
	0
	2.32933
	3.92502
	8.71232

[truncated: 26 more sheets: Figure 5b, Figure 6a, Figure 6b, Figure 7a, Figure 7b, Figure 8a, Figure 9a, Figure 9b, Supplementary fig. 1b, Supplementary fig. 1c, Supplementary fig. 1d, Supplementary fig. 2a, Supplementary fig. 2b, Supplementary fig. 2c, Supplementary fig. 2d, Supplementary fig. 4, Supplementary fig. 5, Supplementary fig. 6, Supplementary fig. 7, Supplementary fig. 8 …]
